# Supplementary material for: Energy diagram: Investigation and application of a design-thinking-driven wind environment simulation tool for sustainable architecture
Source: PLoS One. 2026 Feb 11;21(2):e0342247. doi: 10.1371/journal.pone.0342247 (PMC12893547; doi:10.1371/journal.pone.0342247)
Supplement: S3 File — (XLSX) [file pone.0342247.s003.xlsx]

## Sheet: Sheet1
序号	您的职业状态是?	您所在的设计行业领域是?	您是否在设计过程中使用过风环境模拟软件?	您最常用的风环境模拟软件是什么?（可多选）(OpenFOAM)	4(Fluent)	4(Phoenics)	4(Butterfly)	4(Envi-met)	4(Winair)	4(SimScale)	4(EnergyPlus/OpenStudio)	4(DesignBuilder)	4(TRNSYS)	4(eQUEST)	您选择当前软件的主要原因是什么?（可多选）(软件易于学习和使用)	5(软件计算速度快，效率高)	5(软件后处理能力强，结果可视化效果好)	5(软件功能强大，正确率高)	5(软件平台兼容性好，易于集成到其他系统中)	5(其他（请具体说明）:)	您最常在设计的哪个阶段进行风环境模拟?（可多选）(草图设计)	6(方案设计)	6(初步设计)	6(扩初设计)	6(施工图设计)	您在项目中进行风环境模拟与设计交互反馈的平均循环次数是?	在使用风环境模拟软件的过程中，您遇到过哪些挑战或问题?（可多选）(软件操作复杂，难以掌握)	8(软件计算结果不准确，需要反复调整)	8(计算成本高，影响设计效率)	8(软件后处理功能不足，难以得到满意的可视化结果)	8(软件GUI界面不友好，操作不便)	8(软件平台兼容性差，与其他系统难以集成)	8(其他（请具体说明）:)	您认为理想的风环境模拟软件有哪些功能是必不可少的?（限选三项）(易于学习和使用)	9(精确的计算结果)	9(高效反馈)	9(强大的后处理功能，包括可视化结果及其分析)	9(用户友好的GUI界面)	9(良好的平台兼容性)	9(其他（请具体说明）:)	您是否希望在草图阶段进行风环境模拟?	您希望在草图阶段进行风环境模拟的理由是?	您不希望在草图阶段进行风环境模拟的理由是?
1	1	2	1	0	1	0	1	1	1	0	1	0	0	1	1	1	0	0	0	0	0	0	0	0	0	3	0	1	0	1	1	0	0	1	0	0	1	1	0	0	1	无
2	1	1	1	0	1	0	0	1	1	0	1	1	0	1	0	1	0	0	0	0	0	0	0	0	0	1	0	0	0	0	1	0	0	1	1	1	0	1	1	0	2		草图阶段方案变动大，模拟结果易失效
3	1	4	1	0	1	0	0	1	1	0	1	0	0	0	1	1	0	0	0	0	0	0	0	0	0	3	0	0	0	0	0	1	0	0	1	0	0	0	0	0	1	辅助工业厂房布局
4	2	4	1	0	1	0	1	1	1	0	1	1	0	0	0	1	0	0	0	0	0	0	0	0	0	2	1	1	1	0	0	1	0	0	0	1	0	0	0	0	1	避免风影区不利影响
5	1	2	1	0	1	0	0	1	1	0	1	0	0	0	1	1	0	0	0	0	0	0	0	0	0	2	1	1	0	1	0	1	0	1	0	0	1	1	0	0	1	辅助建筑表皮设计
6	1	4	1	0	1	0	0	1	1	0	1	1	1	1	1	1	0	0	0	0	1	0	0	0	0	1	0	0	1	1	0	1	0	1	0	0	1	1	0	0	1	指导入口设计朝向
7	1	4	2																		0	0	0	0	0									0	0	0	1	0	1	0	2		担心模拟成本高，增加预算负担
8	2	4	1	0	1	0	0	1	1	0	1	0	0	0	1	1	0	0	0	0	0	0	0	0	0	1	0	0	0	1	0	0	0	0	1	0	0	1	0	0	1	确保消防通道风速适宜
9	1	3	1	0	0	0	1	0	1	0	1	1	0	1	0	1	0	0	0	0	0	0	0	0	0	2	1	0	0	0	0	1	0	1	1	1	1	1	0	0	2		觉得模拟流程复杂，增加设计复杂度
10	1	4	1	0	1	0	0	0	1	0	1	1	0	0	1	1	0	0	0	0	0	0	0	0	0	2	1	1	1	1	1	1	0	1	1	1	1	1	1	0	2		认为草图阶段数据不精确，模拟意义不大
11	1	2	1	0	1	0	1	0	1	0	1	0	0	0	0	1	0	0	0	0	0	0	0	0	0	2	1	0	0	0	0	0	0	1	1	1	1	1	1	0	2		觉得模拟分析报告撰写麻烦
12	1	3	1	0	1	0	0	0	1	0	1	0	1	1	1	1	0	0	0	0	0	0	0	0	0	1	1	1	1	1	1	1	0	1	1	1	1	1	1	0	1	辅助建筑表皮设计
13	1	1	1	0	0	0	0	0	1	0	1	1	0	0	0	1	0	0	0	0	0	0	0	0	0	3	1	1	1	1	1	1	0	1	1	1	1	1	1	0	1	优化通风设计
14	1	2	1	0	0	0	1	0	1	0	1	0	0	0	0	1	0	0	0	0	0	0	0	0	0	2	0	1	1	1	1	1	0	0	1	0	0	0	0	0	1	预防局部强风
15	1	2	1	0	0	0	1	0	1	0	1	0	0	0	1	1	0	0	0	0	0	0	0	0	0	1	0	0	1	1	0	0	0	1	1	1	1	1	1	0	2		认为团队对风环境模拟重视不足
16	2	4	1	0	0	0	0	0	1	0	1	1	0	0	0	1	0	0	0	0	0	0	0	0	0	2	0	1	0	0	0	0	0	1	1	1	1	1	1	0	2		觉得模拟需要额外学习成本，没时间
17	2	2	1	0	0	0	0	0	1	0	1	0	0	0	1	1	0	0	0	0	0	0	0	0	0	2	1	1	1	1	0	1	0	1	0	1	0	1	1	0	2		觉得模拟需要额外学习成本，没时间
18	1	4	1	0	0	0	1	1	1	0	1	0	0	0	0	1	0	0	0	0	0	0	0	0	0	1	1	1	1	0	1	1	0	0	0	0	0	0	1	0	2		觉得现阶段精力应放在整体规划，而非风环境
19	1	4	1	0	1	0	1	0	0	0	1	1	1	0	1	1	0	0	0	0	0	0	0	0	0	1	1	1	0	0	1	1	0	1	1	1	0	0	0	0	2		认为草图阶段基础资料不全，模拟不准确
20	2	4	1	0	0	0	1	0	1	0	1	1	0	0	1	1	0	0	0	0	0	0	0	0	0	3	0	0	0	0	1	1	0	1	1	1	1	0	1	0	1	提升风环境生态性
21	2	4	1	0	0	0	0	0	0	0	1	1	1	1	1	1	0	0	0	0	1	0	0	0	0	3	0	0	1	1	0	1	0	1	0	0	0	1	1	0	1	了解风场分布规律
22	1	4	1	0	0	0	0	0	1	0	1	0	0	0	1	1	0	0	0	0	0	0	0	0	0	1	0	1	1	1	0	1	0	1	0	0	0	0	0	0	1	评估风对停车场影响
23	1	1	1	0	1	0	0	0	0	0	1	0	0	0	1	1	0	0	0	0	0	0	0	0	0	2	0	0	0	0	1	0	0	1	0	1	0	0	0	0	2		觉得现阶段设计团队对模拟接受度低
24	2	1	1	0	0	0	0	0	0	0	1	0	0	0	1	1	0	0	0	0	0	0	0	0	0	2	1	0	0	0	0	0	0	1	1	1	0	0	1	0	1	指导入口设计朝向
25	2	1	1	0	0	0	0	0	1	0	1	1	0	0	0	1	0	0	0	0	0	0	0	0	0	2	1	1	1	1	1	0	0	1	1	0	1	1	0	0	1	优化自然通风效果
26	1	4	1	0	0	0	0	0	0	0	1	1	0	1	1	1	0	0	0	0	0	0	0	0	0	2	1	1	1	1	1	1	0	1	0	0	0	0	0	0	1	优化商业广场风环境
27	2	1	1	0	1	0	1	0	1	0	1	1	0	0	1	1	0	0	0	0	0	0	0	0	0	2	1	0	0	0	1	0	0	1	1	1	1	1	0	0	2		认为模拟需要专业知识，团队理解困难
28	1	1	1	0	0	0	0	0	0	0	1	1	0	0	0	1	0	0	0	0	0	0	0	0	0	1	1	0	1	0	1	1	0	1	0	0	0	1	1	0	1	提高行人行走舒适度
29	1	4	2																		0	0	0	0	0									1	0	1	0	1	1	0	1	辅助工业厂房布局
30	1	4	2																		0	0	0	0	0									1	0	0	0	0	1	0	2		觉得现阶段更应专注于建筑外观设计
31	1	2	1	0	1	0	0	0	1	0	1	0	0	0	1	1	0	0	0	0	0	0	0	0	0	2	1	1	0	1	1	0	0	0	0	1	1	0	1	0	2		认为模拟结果难以在设计中有效应用
32	1	2	1	0	0	0	0	0	0	0	1	0	0	0	1	1	0	0	0	0	0	0	0	0	0	1	1	1	1	1	1	1	0	1	1	1	0	0	0	0	2		担心模拟精度不够，无法满足要求
33	1	2	1	0	0	0	0	1	0	0	1	1	0	0	0	1	0	0	0	0	0	0	0	0	0	1	1	0	1	1	0	0	0	0	1	0	1	0	0	0	2		觉得模拟过程繁琐，影响设计效率
34	2	3	1	0	0	0	1	0	0	0	1	0	0	0	0	1	0	0	0	0	0	0	0	0	0	1	1	0	1	0	0	0	0	1	0	0	1	1	1	0	1	优化地下车库通风
35	1	1	1	0	0	0	0	0	0	0	1	1	1	0	0	1	0	0	0	0	0	0	0	0	0	1	0	1	1	1	0	1	0	0	0	0	0	1	1	0	1	评估建筑群风环境
36	2	3	1	0	0	0	1	0	0	0	1	0	1	0	0	1	0	0	0	0	0	0	0	0	0	2	1	1	1	1	1	1	0	1	1	1	1	1	1	0	1	评估风对停车场影响
37	1	1	2																		0	0	0	0	0									1	1	1	1	1	1	0	1	减少风噪干扰
38	2	1	1	0	0	0	0	0	0	0	1	0	0	0	1	1	0	0	0	0	0	0	0	0	0	1	0	0	1	1	1	1	0	1	0	1	1	0	0	0	2		觉得现阶段更需关注功能布局，风环境模拟非重点
39	1	1	1	0	0	0	0	0	1	0	1	0	0	0	1	1	0	0	0	0	0	0	0	0	0	1	0	0	0	1	0	0	0	1	1	1	1	1	1	0	1	优化地下车库通风
40	2	2	1	0	0	0	1	1	0	0	1	1	0	0	1	1	0	0	0	0	0	0	0	0	0	1	0	1	1	1	1	1	0	1	1	1	1	0	1	0	1	评估建筑群风环境
41	1	1	1	0	0	0	0	1	1	0	1	0	0	0	1	1	0	0	0	0	0	0	0	0	0	2	1	0	0	1	0	0	0	1	0	0	1	1	0	0	2		认为模拟结果与实际建成效果差异大
42	1	4	1	0	0	0	0	1	0	0	1	1	0	0	0	1	0	0	0	0	0	0	0	0	0	3	0	1	0	0	0	0	0	0	0	0	0	0	1	0	1	确定合理建筑高度
43	1	4	1	0	0	0	1	0	0	0	1	0	0	0	1	1	0	0	0	0	0	0	0	0	0	3	1	0	0	0	1	1	0	0	0	0	0	1	0	0	1	减少风对行人影响
44	1	1	1	0	0	0	1	0	1	0	1	1	0	0	0	1	0	0	0	0	0	0	0	0	0	1	0	1	0	0	0	0	0	1	1	1	1	1	1	0	1	优化自然通风效果
45	2	4	1	0	0	0	1	0	0	0	1	0	1	0	1	1	0	0	0	0	0	0	0	0	0	2	1	1	1	1	1	1	0	0	0	0	0	0	1	0	2		担心模拟结果难以解读，造成决策困扰
46	1	4	2																		0	0	0	0	0									1	1	1	1	1	1	0	1	提升风环境生态性
47	1	3	1	0	0	0	0	1	0	0	1	0	0	1	1	1	0	0	0	0	0	0	0	0	0	2	0	0	0	1	0	1	0	0	0	0	1	0	0	0	1	确定合理间距
48	2	1	1	0	1	0	0	1	0	0	1	0	0	1	1	1	0	0	0	0	0	0	0	0	0	1	0	1	1	1	1	1	0	1	1	1	1	0	1	0	1	评估建筑群风环境
49	1	2	1	0	1	0	1	0	0	0	1	0	1	0	0	1	0	0	0	0	0	0	0	0	0	2	1	1	1	1	1	1	0	1	1	1	0	1	1	0	1	避免风影区不利影响
50	2	2	1	0	1	0	1	0	0	1	1	0	0	1	1	1	0	0	0	0	0	0	0	0	0	1	0	0	0	1	0	0	0	1	1	0	1	1	1	0	1	指导入口设计朝向
51	1	4	1	0	0	0	1	1	1	0	1	0	0	0	1	1	0	0	0	0	0	0	0	0	0	2	1	1	1	1	1	1	0	0	1	0	0	1	1	0	2		认为风环境模拟不是草图阶段关键任务
52	2	3	1	0	0	0	0	0	1	1	1	0	0	0	1	1	0	0	0	0	0	0	0	0	0	1	0	0	0	0	0	1	0	0	1	0	1	1	1	0	2		觉得模拟需要额外学习成本，没时间
53	1	4	1	0	1	0	0	1	0	0	1	0	0	0	1	1	0	0	0	0	0	0	0	0	0	1	0	0	1	0	0	0	0	0	0	0	0	0	1	0	2		担心模拟结果难以解读，造成决策困扰
54	1	4	1	0	0	0	1	1	0	0	1	0	0	1	0	1	0	0	0	0	0	0	0	0	0	1	0	0	0	1	0	0	0	1	0	0	1	0	0	0	1	确定最佳风廊位置
55	1	4	1	0	0	0	0	1	0	0	1	1	1	0	1	1	0	0	0	0	0	0	0	0	0	3	1	1	0	1	1	0	0	0	1	0	1	0	0	0	2		觉得现阶段设计团队经验不足，模拟效果差
56	2	4	1	0	1	0	0	0	0	0	1	0	0	0	1	1	0	0	0	0	0	0	0	0	0	2	1	1	0	1	0	1	0	1	1	1	0	1	0	0	1	评估风对学校操场影响
57	1	1	1	0	0	0	1	0	0	0	1	0	0	0	1	1	0	0	0	0	0	0	0	0	0	1	1	1	1	1	0	1	0	1	1	1	0	1	0	0	2		担心模拟会引入不必要的风险
58	2	4	1	0	0	0	0	1	0	0	1	1	0	0	1	1	0	0	0	0	0	0	0	0	0	1	0	0	0	0	1	0	0	1	0	0	0	0	0	0	1	提高行人行走舒适度
59	1	1	1	0	1	0	0	0	0	0	1	0	0	0	1	1	1	0	0	0	0	0	0	0	0	2	1	0	1	0	1	1	0	1	1	1	1	1	1	0	2		认为草图阶段做模拟会增加沟通成本
60	1	4	1	0	0	0	0	0	1	0	1	0	0	0	1	1	1	0	0	0	0	0	0	0	0	2	0	0	1	1	0	1	0	1	1	1	1	0	1	0	1	提高居住舒适度
61	1	4	1	0	1	0	0	0	1	0	1	1	0	1	0	1	0	0	0	0	0	0	0	0	0	2	0	0	1	1	0	0	0	1	1	0	0	0	1	0	2		认为模拟工作会分散设计核心精力
62	1	1	1	0	0	0	0	1	0	0	1	1	0	0	0	1	1	0	0	0	0	0	0	0	0	3	0	0	0	0	1	1	0	1	1	1	1	1	1	0	1	提升建筑节能性能
63	2	1	1	0	1	0	1	1	0	0	1	0	1	0	1	0	1	0	0	0	0	0	0	0	0	1	1	1	1	0	0	1	0	0	0	0	1	0	1	0	1	评估风对运动场地影响
64	1	3	1	0	0	0	0	1	0	0	1	0	0	0	0	0	0	0	0	0	0	0	0	0	0	3	1	1	1	1	1	1	0	0	0	0	0	0	1	0	1	辅助场地规划布局
65	1	2	2																		0	0	0	0	0									1	1	1	0	0	1	0	1	避免风影区不利影响
66	1	1	2																		0	0	0	0	0									1	0	1	1	0	0	0	1	辅助景观设计规划
67	2	4	1	0	0	0	0	0	0	1	1	0	1	0	0	1	1	0	0	0	0	0	0	0	0	2	0	1	1	1	0	1	0	1	0	0	1	1	0	0	2		认为草图阶段数据不精确，模拟意义不大
68	1	4	1	0	0	0	1	0	1	0	1	0	1	1	1	1	1	0	0	0	0	0	0	0	0	4	1	1	1	1	1	1	0	1	1	1	0	0	0	0	1	降低风荷载危害
69	1	4	1	0	0	0	1	0	0	0	1	0	0	0	1	0	0	0	0	0	0	0	0	0	0	2	0	0	1	1	0	0	0	1	0	0	0	0	1	0	2		觉得模拟分析报告撰写麻烦
70	1	2	1	0	0	0	1	1	0	0	1	1	0	0	1	0	1	0	0	0	0	0	0	0	0	1	1	0	0	0	0	0	0	0	1	0	0	0	0	0	2		觉得模拟分析报告撰写麻烦
71	1	2	1	0	1	0	0	0	0	0	1	1	0	1	1	0	1	0	0	0	0	0	0	0	0	1	1	1	0	0	0	1	0	1	0	1	0	0	1	0	2		害怕模拟出问题影响团队士气
72	2	1	1	0	0	1	0	0	1	0	1	0	0	1	0	1	1	0	0	0	0	0	0	0	0	1	1	1	0	0	1	0	0	0	0	1	1	0	0	0	1	了解风场分布规律
73	1	1	1	0	1	0	0	0	0	0	1	0	1	0	1	0	0	0	0	0	0	0	0	0	0	1	0	0	0	0	0	1	0	1	1	1	1	1	1	0	2		认为模拟需要专业知识，团队理解困难
74	2	4	1	0	0	0	0	0	0	0	1	0	0	0	0	0	0	0	0	0	0	0	0	0	0	2	1	1	0	1	1	0	0	0	0	0	0	1	0	0	2		觉得模拟技术不成熟，结果不可靠
75	1	1	1	0	1	0	1	1	0	0	0	0	0	1	0	1	1	0	0	0	0	0	0	0	0	1	0	0	0	0	0	1	0	0	1	1	0	0	0	0	1	辅助工业厂房布局
76	1	3	1	0	1	1	0	1	0	0	0	0	1	0	0	1	1	0	0	0	0	0	0	0	0	1	0	0	1	0	1	1	0	1	0	0	0	0	1	0	1	避免风对采光顶影响
77	1	1	1	0	0	0	0	0	0	0	1	0	0	0	1	1	1	0	0	0	0	0	0	0	0	1	1	1	0	1	0	1	0	1	1	1	1	0	0	0	2		觉得模拟需要额外学习成本，没时间
78	1	2	1	0	0	0	0	0	0	1	1	0	0	1	0	0	0	0	0	0	0	0	0	0	0	1	1	0	0	1	1	1	0	1	0	0	1	1	0	0	2		担心模拟精度不够，无法满足要求
79	1	1	1	0	0	0	0	0	1	0	1	0	1	0	0	0	1	0	0	0	0	0	0	0	0	2	1	0	0	1	0	1	0	0	0	1	0	0	0	0	1	确保消防通道风速适宜
80	1	3	1	0	1	0	0	0	1	0	0	0	0	1	0	0	1	0	0	0	0	0	0	0	0	2	1	1	1	1	1	1	0	1	1	1	1	1	1	0	2		认为风环境模拟专业性强，团队难掌握
81	2	4	1	0	1	0	0	1	1	0	0	0	0	1	0	0	1	0	0	0	0	0	0	0	0	1	1	0	0	1	0	1	0	1	0	0	0	1	1	0	1	提升街区通风条件
82	1	4	1	0	0	0	0	0	0	0	0	0	0	0	1	1	0	0	0	0	0	0	0	0	0	2	0	0	1	0	1	1	0	0	1	0	0	0	0	0	2		担心模拟结果与规范要求矛盾，难处理
83	1	4	1	0	0	1	0	0	0	0	1	0	1	1	0	0	1	0	0	0	0	0	0	0	0	1	1	0	0	1	0	1	0	1	0	0	1	1	0	0	1	辅助工业厂房布局
84	1	3	1	0	1	1	0	0	0	0	1	1	0	0	0	1	0	0	0	0	0	0	0	0	0	1	0	0	0	0	0	1	0	0	0	1	0	1	0	0	1	保障太阳能板效率
85	1	3	1	0	0	0	0	0	0	0	0	0	0	0	0	1	0	0	0	0	0	0	0	0	0	1	0	0	0	0	0	1	0	0	1	0	0	0	0	0	1	避免风涡流形成
86	2	1	1	0	0	0	0	0	0	0	0	0	0	1	1	0	1	0	0	0	0	0	0	0	0	1	1	0	0	0	0	0	0	1	1	1	1	1	1	0	1	评估风对绿植影响
87	1	1	1	0	1	0	0	0	0	0	0	1	0	0	1	1	1	0	0	0	0	0	0	0	0	1	0	1	0	1	0	1	0	1	1	1	1	1	1	0	1	降低风荷载危害
88	2	1	2																		0	0	0	0	0									1	1	1	0	0	0	0	1	保障屋顶设备安全
89	2	4	1	0	0	0	0	0	0	0	0	1	0	0	1	1	1	0	0	0	0	0	0	0	0	1	0	0	0	0	1	0	0	1	1	1	1	1	1	0	2		觉得现阶段建筑体量不确定，模拟无意义
90	2	1	2																		0	0	0	0	0									1	1	1	1	1	1	0	1	确定最佳开窗位置
91	2	2	1	0	0	0	0	0	1	0	0	0	0	1	1	0	0	0	0	0	0	0	0	0	0	2	0	0	0	0	0	1	0	1	1	1	0	0	0	0	1	优化高层气流状况
92	2	4	1	0	0	0	0	0	0	0	0	1	0	1	1	1	1	0	0	0	0	0	0	0	0	1	1	1	1	1	1	1	0	0	1	1	0	1	0	0	1	保障外立面清洁
93	1	2	1	0	0	0	0	0	0	0	0	1	1	0	1	0	0	0	0	0	0	0	0	0	0	1	1	1	1	1	1	1	0	1	1	0	1	1	0	0	1	减少风噪干扰
94	1	2	1	0	1	0	0	0	0	0	1	1	0	1	0	0	1	0	0	0	0	0	0	0	0	2	0	1	0	0	0	0	0	0	0	1	0	0	1	0	1	评估风对学校操场影响
95	2	2	1	0	1	0	0	0	0	0	0	1	0	0	1	0	0	0	0	0	0	0	0	0	0	1	1	1	1	1	1	1	0	1	1	1	1	1	1	0	1	了解风场分布规律
96	1	1	1	0	0	0	1	0	0	0	0	0	0	0	1	1	1	0	0	0	0	0	0	0	0	2	1	0	0	1	0	1	0	1	1	1	1	0	1	0	1	减少风对行人影响
97	1	2	1	0	1	0	0	0	1	0	1	0	1	1	1	0	0	0	0	0	0	0	0	0	0	2	1	1	1	1	1	1	0	1	0	0	0	1	1	0	1	提升建筑节能性能
98	2	2	1	0	0	0	0	0	0	1	0	0	0	0	1	1	1	0	0	0	0	0	0	0	0	1	1	0	0	0	0	0	0	0	1	1	1	1	0	0	1	减少风对垃圾影响
99	1	1	1	0	0	0	0	0	0	0	1	0	1	0	1	0	1	0	0	0	0	0	0	0	0	2	0	1	1	1	1	1	0	0	0	0	0	1	0	0	1	避免风对采光顶影响
100	1	4	2																		0	0	0	0	0									0	0	0	0	1	0	0	1	提升街区通风条件
101	2	2	1	0	1	1	0	0	0	1	1	0	1	0	1	0	1	0	0	0	0	0	0	0	0	2	1	1	1	1	1	0	0	1	0	1	1	1	1	0	1	确定合理建筑高度
102	1	1	1	0	1	1	1	0	1	0	0	0	0	0	1	0	1	0	0	0	0	0	0	0	0	2	0	1	1	1	0	0	0	1	0	0	1	1	1	0	1	评估风对标识影响
103	1	2	1	0	0	0	0	1	0	0	0	1	0	1	1	0	0	0	0	0	0	0	0	0	0	2	0	0	0	1	1	1	0	1	0	0	0	0	0	0	1	了解风场分布规律
104	1	4	1	0	1	0	0	0	0	1	0	0	0	0	1	0	0	0	0	0	0	0	0	0	0	2	1	1	1	1	0	1	0	1	1	1	1	0	1	0	2		认为模拟会延长设计周期，耽误进度
105	2	4	1	0	0	0	0	0	0	0	0	0	0	0	1	0	0	0	0	0	0	0	0	0	0	1	1	0	0	1	0	1	0	0	0	1	1	0	1	0	1	辅助景观设计规划
106	1	2	1	0	0	0	0	0	1	0	0	0	0	0	0	0	0	0	0	0	0	0	0	0	0	2	1	1	1	1	1	1	0	1	0	1	1	1	1	0	1	辅助工业厂房布局
107	1	1	1	0	0	0	0	0	1	0	0	0	0	0	1	1	0	0	0	0	0	0	0	0	0	2	1	0	0	0	0	1	0	1	1	1	1	1	1	0	2		觉得草图阶段设计思路未稳定，模拟不合适
108	2	4	2																		0	0	0	0	0									1	1	1	1	1	1	0	2		觉得草图阶段做模拟会打乱设计节奏
109	2	4	1	0	0	0	0	0	1	0	0	1	0	0	1	1	0	0	0	0	0	0	0	0	0	2	1	1	1	1	1	0	0	0	0	1	0	0	1	0	2		觉得模拟过程繁琐，影响设计效率
110	1	1	2																		0	0	0	0	0									1	0	1	0	0	1	0	1	了解风场分布规律
111	2	4	1	0	1	1	1	0	0	0	0	0	0	0	1	0	1	0	0	0	0	0	0	0	0	2	0	0	0	1	1	0	0	1	1	1	1	0	0	0	1	提升建筑节能性能
112	2	2	2																		0	0	0	0	0									0	0	1	0	1	1	0	1	预防局部强风
113	2	4	1	0	0	0	0	0	0	0	0	0	0	0	0	1	1	0	0	0	0	0	0	0	0	2	0	0	1	1	1	0	0	1	1	1	1	1	1	0	1	避免风对雨棚影响
114	2	3	1	0	0	1	0	0	0	0	1	0	0	0	0	0	1	0	0	0	0	0	0	0	0	1	1	1	1	1	0	1	0	1	0	1	0	0	1	0	1	提升建筑节能性能
115	1	2	1	0	0	0	0	0	1	1	0	0	0	0	1	0	0	0	0	0	0	0	0	0	0	1	0	0	0	1	0	0	0	0	1	0	1	0	0	0	1	预防局部强风
116	1	4	1	0	0	1	0	1	0	0	0	0	0	1	1	1	1	0	0	0	0	0	0	0	0	4	1	1	1	1	1	0	0	1	1	1	0	1	1	0	1	确定合理间距
117	2	2	1	0	0	1	1	0	0	0	1	1	1	0	1	1	1	0	0	0	0	0	0	0	0	2	0	0	0	0	1	0	0	0	0	0	1	1	1	0	2		认为模拟工作会分散设计核心精力
118	1	2	1	0	1	0	0	0	1	0	0	0	0	0	1	1	1	0	0	0	0	0	0	0	0	1	1	1	1	1	1	0	0	1	1	0	0	0	0	0	2		对模拟软件不熟悉，操作困难
119	1	1	2																		0	0	0	0	0									0	0	0	0	1	0	0	1	辅助建筑表皮设计
120	2	1	1	0	0	0	0	1	1	1	0	0	0	1	1	1	1	0	0	0	0	0	0	0	0	1	1	1	1	0	0	1	0	1	1	1	0	1	1	0	1	预防局部强风
121	2	1	1	0	0	0	1	0	0	0	0	0	0	0	1	1	1	0	0	0	0	0	0	0	0	1	1	1	0	0	0	0	0	1	0	0	1	1	0	0	2		觉得现阶段精力应放在整体规划，而非风环境
122	1	2	1	0	0	1	1	0	1	0	0	0	0	1	1	0	0	0	0	0	0	0	0	0	0	1	1	1	1	1	1	1	0	0	0	0	0	1	0	0	1	评估风对运动场地影响
123	1	2	1	0	0	0	0	0	0	0	0	0	0	0	1	1	0	0	0	0	0	0	0	0	0	1	1	0	1	0	0	0	0	1	1	0	1	1	0	0	1	提高居住舒适度
124	1	2	1	0	0	0	0	0	1	0	1	0	1	1	1	1	1	0	0	0	0	0	0	0	0	2	0	0	0	0	1	0	0	1	1	1	1	1	1	0	2		认为草图阶段做模拟会增加沟通成本
125	1	3	1	0	0	0	0	0	0	0	0	1	0	0	1	0	1	0	0	0	0	0	0	0	0	1	0	0	0	0	1	0	0	0	0	0	0	1	0	0	2		觉得模拟结果可能导致过度设计
126	1	2	1	0	0	0	0	0	0	0	0	0	0	1	1	1	1	0	0	0	0	0	0	0	0	3	1	0	0	1	0	1	0	1	1	0	1	1	1	0	2		认为模拟会延长设计周期，耽误进度
127	1	1	1	0	0	0	0	0	0	0	1	0	0	0	0	1	1	0	0	0	0	0	0	0	0	3	1	0	1	0	0	1	0	1	0	1	1	1	0	0	1	优化地下车库通风
128	1	3	2																		0	0	0	0	0									1	1	1	1	1	1	0	1	辅助场地规划布局
129	1	4	1	0	1	1	0	1	0	0	0	0	1	0	0	1	0	0	0	0	0	0	0	0	0	3	0	1	1	0	0	0	0	1	0	1	1	0	0	0	1	保障屋顶设备安全
130	1	2	1	0	0	0	0	0	0	0	0	1	0	1	1	1	1	1	0	0	0	0	0	0	0	1	1	0	1	0	1	1	0	1	1	1	1	0	1	0	1	确保消防通道风速适宜
131	1	1	1	0	1	0	0	0	1	0	0	1	0	0	1	0	0	0	0	0	0	0	0	0	0	2	0	1	0	0	0	1	0	0	0	0	0	0	1	0	1	减少风噪干扰
132	1	2	1	0	0	0	0	0	1	0	0	0	0	0	1	0	1	0	0	0	0	0	0	0	0	1	1	1	1	1	1	1	0	1	1	1	1	1	1	0	1	了解风场分布规律
133	2	4	1	0	0	0	0	0	1	0	0	0	0	0	1	1	1	1	0	0	0	0	0	0	0	2	1	1	1	1	1	1	0	1	0	1	1	0	0	0	1	预防局部强风
134	2	3	2																		0	0	0	0	0									1	1	0	1	0	1	0	1	保障屋顶设备安全
135	1	2	2																		0	0	0	0	0									0	0	0	0	0	1	0	2		认为草图阶段建筑形态未定型，模拟不准确
136	2	4	1	0	1	0	1	0	1	1	0	0	0	0	0	0	1	0	0	0	0	0	0	0	0	1	0	1	1	1	0	0	0	1	1	0	0	1	1	0	2		担心模拟结果与规范要求矛盾，难处理
137	1	1	1	0	0	0	1	0	1	1	1	0	0	0	1	0	0	1	0	0	0	0	0	0	0	1	1	1	0	1	0	1	0	0	0	1	0	1	1	0	1	预防局部强风
138	1	1	1	0	0	1	0	0	0	0	1	0	0	0	0	0	0	1	0	0	0	0	0	0	0	1	0	0	1	0	1	0	0	1	1	1	1	1	1	0	1	减少风对遮阳设施影响
139	2	2	1	0	0	1	0	0	0	0	0	0	1	0	1	0	1	1	0	0	0	0	0	0	0	1	1	0	0	0	0	1	0	1	1	1	1	1	1	0	2		觉得现阶段更需关注功能布局，风环境模拟非重点
140	2	2	1	0	1	0	1	0	0	0	0	0	0	0	1	1	1	1	0	0	0	0	0	0	0	2	1	1	0	0	0	1	0	1	1	1	1	1	1	0	1	辅助场地规划布局
141	2	4	1	0	1	1	0	1	0	0	0	0	1	0	0	0	1	0	0	0	0	0	0	0	0	1	0	1	0	1	0	1	0	1	0	0	1	0	1	0	2		觉得现阶段设计团队对模拟接受度低
142	1	4	1	0	1	0	1	0	1	1	0	0	0	0	1	1	1	1	0	0	0	0	0	0	0	3	0	1	0	1	0	1	0	1	0	0	0	1	0	0	2		觉得模拟分析报告撰写麻烦
143	1	4	1	0	0	0	1	0	0	1	0	1	0	0	1	1	0	0	0	0	0	0	0	0	0	3	1	1	0	1	1	1	0	1	0	0	0	0	0	0	1	确定合理建筑高度
144	2	2	1	0	0	0	0	0	0	0	0	0	0	0	1	1	1	0	0	0	0	0	0	0	0	1	0	1	0	0	0	0	0	0	0	0	0	1	0	0	2		觉得现阶段设计团队对模拟接受度低
145	2	1	1	0	1	0	0	0	1	0	0	0	0	0	1	1	1	1	0	0	0	0	0	0	0	1	1	1	0	1	0	1	0	1	0	0	0	0	1	0	2		认为模拟结果难以在设计中有效应用
146	2	4	1	0	1	1	0	0	0	1	0	1	0	0	0	0	1	0	0	0	0	0	0	0	0	2	1	1	1	1	1	1	0	1	1	1	1	1	0	0	2		担心模拟结果可能误导后续设计方向
147	1	3	1	0	0	0	0	0	0	0	0	0	0	1	1	1	1	1	0	0	0	0	0	0	0	2	1	0	0	1	1	0	0	1	0	1	0	1	0	0	1	优化地下车库通风
148	1	4	1	0	1	0	0	0	0	0	0	0	1	0	1	1	1	1	0	0	0	0	0	0	0	1	0	1	0	0	0	0	0	1	0	1	1	0	1	0	1	保障外立面清洁
149	2	4	1	0	0	0	0	0	0	1	0	1	0	0	1	1	1	1	0	0	0	0	0	0	0	1	1	0	1	1	0	1	0	0	1	0	1	0	0	0	2		认为草图阶段做模拟会增加沟通成本
150	1	1	2																		0	0	0	0	0									0	1	0	0	0	0	0	1	评估风对学校操场影响
151	1	3	1	0	1	0	1	0	1	0	0	1	0	0	1	0	1	0	0	0	0	0	0	0	0	2	1	0	0	1	0	1	0	0	1	0	1	1	1	0	2		认为草图阶段数据不精确，模拟意义不大
152	2	3	1	0	1	0	0	0	0	0	0	0	0	1	1	1	1	1	0	0	0	0	0	0	0	1	1	0	0	0	1	1	0	0	0	0	0	1	0	0	1	优化地下车库通风
153	2	2	1	0	1	0	0	0	0	0	0	0	0	0	1	1	1	1	0	0	0	0	0	0	0	1	0	0	0	0	1	1	0	1	1	1	1	1	1	0	1	保障医疗区通风
154	2	4	1	0	1	0	0	1	0	0	0	0	1	0	1	0	1	1	0	0	1	0	0	0	0	1	0	0	1	1	0	0	0	0	0	1	0	0	0	0	2		觉得时间紧迫，无暇开展模拟
155	1	1	1	0	0	0	1	1	0	0	0	0	0	0	0	1	1	1	0	0	0	0	0	0	0	2	0	1	1	0	1	0	0	1	0	0	0	0	0	0	1	辅助建筑形体塑造
156	2	2	1	0	0	0	0	0	1	1	0	0	1	1	1	0	1	0	0	0	0	0	0	0	0	1	1	1	0	1	0	0	0	0	0	0	0	0	1	0	1	保障电梯机房通风
157	2	2	1	0	0	1	0	1	1	0	0	0	1	0	1	0	1	0	0	0	0	0	0	0	0	1	1	0	0	1	0	0	0	1	0	1	1	0	1	0	1	降低风荷载危害
158	1	2	1	0	1	0	0	0	0	0	0	1	1	0	1	0	1	1	0	0	0	0	0	0	0	3	1	1	0	1	1	1	0	0	0	0	0	0	1	0	1	优化通风口布置
159	2	1	1	0	1	0	0	1	0	1	0	0	0	0	1	1	0	1	0	0	0	0	0	0	0	1	0	1	0	0	0	0	0	1	1	0	1	1	1	0	1	保障太阳能板效率
160	1	4	2																		0	0	0	0	0									0	0	0	0	1	0	0	1	优化高层气流状况
161	2	1	1	0	1	1	1	0	0	0	0	0	0	0	0	1	1	1	0	0	0	0	0	0	0	1	1	1	0	0	0	0	0	1	1	1	1	1	1	0	1	优化风环境视觉效果
162	2	2	1	0	0	0	1	1	1	0	0	0	0	1	1	1	1	1	0	0	0	0	0	0	0	1	1	0	1	1	1	1	0	1	0	0	0	0	1	0	1	避免风对排水影响
163	2	4	1	0	1	0	0	0	0	0	0	0	0	0	0	0	0	1	0	0	0	0	0	0	0	1	0	1	0	0	0	0	0	1	0	1	0	0	0	0	2		觉得模拟流程复杂，增加设计复杂度
164	1	2	1	0	0	0	0	0	1	0	1	1	1	0	1	0	1	0	0	0	0	0	0	0	0	2	1	1	1	1	1	1	0	1	1	1	0	1	1	0	2		担心模拟结果与甲方期望不符
165	2	3	1	0	0	0	0	0	0	0	0	0	0	1	0	1	1	0	0	0	0	0	0	0	0	3	1	1	1	1	1	1	0	1	0	0	0	0	0	0	1	预防局部强风
166	2	1	1	0	1	0	0	0	0	0	0	0	1	0	0	0	1	1	0	0	0	0	0	0	0	1	1	1	1	1	1	0	0	1	1	1	1	1	0	0	2		认为草图阶段基础资料不全，模拟不准确
167	1	3	1	0	0	1	0	1	0	1	0	0	0	0	0	1	1	1	0	0	1	0	0	0	0	1	1	0	1	0	1	0	0	0	1	1	1	1	1	0	1	确定合理建筑高度
168	1	1	1	0	0	0	1	0	1	0	1	0	0	0	1	0	1	0	0	0	0	0	0	0	0	2	0	1	0	1	1	0	0	1	1	0	1	1	1	0	1	保障室外活动安全
169	1	4	1	0	0	0	0	1	1	0	0	0	1	0	1	1	1	1	0	0	0	0	0	0	0	1	0	1	1	1	0	1	0	1	1	0	1	1	1	0	1	避免风涡流形成
170	1	2	1	0	0	1	0	0	0	0	0	0	0	0	1	1	1	1	0	0	0	0	0	0	0	2	1	1	0	1	0	1	0	0	0	1	0	0	1	0	1	优化高层气流状况
171	2	1	1	0	0	0	0	0	1	0	0	1	0	0	1	0	1	1	0	0	0	0	0	0	0	2	0	0	1	0	1	1	0	0	0	1	1	1	0	0	1	确定最佳开窗位置
172	2	1	2																		0	0	0	0	0									0	0	0	0	1	0	0	1	避免风影区不利影响
173	2	4	1	0	0	1	0	1	0	0	0	0	0	0	1	0	1	1	0	0	0	0	0	0	0	2	1	1	1	1	0	0	0	1	0	1	1	0	0	0	2		觉得现阶段设计团队对模拟接受度低
174	2	1	1	0	1	0	0	0	0	0	0	1	1	1	0	0	0	0	0	0	0	0	0	0	0	3	0	0	1	1	0	0	0	0	0	1	0	0	1	0	1	优化风环境视觉效果
175	2	4	1	0	0	1	0	0	1	1	1	1	0	0	0	1	0	1	0	0	0	0	0	0	0	1	1	1	0	0	1	0	0	1	0	1	1	0	1	0	1	保障屋顶设备安全
176	2	3	1	0	0	0	1	0	0	0	1	1	0	0	1	0	1	0	0	0	0	0	0	0	0	2	1	1	1	1	1	1	0	1	0	0	0	0	0	0	2		担心模拟结果与设计理念冲突，难以协调
177	2	1	2																		0	0	0	0	0									0	0	0	1	0	1	0	1	减少风对垃圾影响
178	1	1	1	0	0	1	0	0	0	0	0	0	0	0	1	1	1	1	0	0	0	0	0	0	0	1	1	1	0	0	0	1	0	1	1	1	1	1	0	0	1	降低风荷载危害
179	1	1	1	0	1	0	0	0	1	0	1	1	0	0	0	1	0	0	0	0	0	0	0	0	0	1	0	0	0	0	1	0	0	1	0	1	1	0	0	0	1	优化自然通风效果
180	1	2	1	0	0	0	0	0	1	0	0	0	1	0	1	1	1	1	0	0	0	0	0	0	0	2	1	1	1	0	1	0	0	1	1	0	1	0	0	0	1	减少风对垃圾影响
181	1	4	1	0	0	0	0	0	0	0	1	0	0	0	0	0	0	0	0	0	0	0	0	0	0	1	1	1	1	0	1	1	0	0	0	1	1	1	0	0	1	降低风荷载危害
182	1	1	1	0	0	0	1	0	0	1	0	0	1	1	1	1	1	1	0	0	0	0	0	0	0	1	1	1	1	1	1	1	0	1	0	0	0	0	0	0	1	辅助场地规划布局
183	1	1	2																		0	0	0	0	0									0	0	0	0	1	0	0	2		觉得模拟分析报告撰写麻烦
184	1	2	1	0	1	1	0	0	0	0	0	0	0	0	0	0	1	1	0	0	0	0	0	0	0	2	1	1	1	0	1	1	0	1	0	0	0	0	1	0	1	保障室内空气质量
185	1	4	1	0	0	0	1	0	0	0	0	1	0	0	0	0	1	1	0	0	0	0	0	0	0	2	1	0	1	1	1	0	0	1	0	1	0	1	1	0	1	避免风对采光顶影响
186	1	2	1	0	1	1	0	0	0	0	0	0	1	0	0	1	1	1	0	0	0	0	0	0	0	1	1	0	0	1	0	0	0	0	1	0	0	1	1	0	1	提升风环境生态性
187	2	1	1	0	1	0	0	0	0	0	1	0	0	0	0	0	1	0	0	0	0	0	0	0	0	1	0	0	1	1	1	1	0	1	1	1	0	0	1	0	2		认为风环境模拟对草图阶段帮助不大
188	1	2	1	0	0	0	1	1	0	1	0	1	1	0	0	0	0	1	0	0	0	0	0	0	0	2	1	1	1	0	1	1	0	1	1	1	1	0	1	0	2		觉得现阶段设计团队对模拟接受度低
189	2	1	1	0	0	1	0	1	1	0	1	0	0	0	1	1	1	1	0	0	1	0	0	0	0	2	0	1	0	1	1	1	0	1	1	1	1	0	1	0	1	保障外立面清洁
190	1	1	2																		0	0	0	0	0									0	1	0	1	0	1	0	1	避免风对采光顶影响
191	1	1	1	0	0	0	1	0	1	0	1	0	0	0	1	1	0	0	0	0	0	0	0	0	0	3	0	0	0	1	0	0	0	0	0	0	0	0	1	0	1	辅助工业厂房布局
192	1	4	1	0	0	1	0	0	0	0	0	0	0	0	1	0	1	0	0	0	0	0	0	0	0	2	0	0	0	0	0	1	0	1	0	1	0	0	1	0	1	评估建筑群风环境
193	1	1	1	0	1	1	0	0	1	0	0	0	0	0	1	0	1	0	0	0	0	0	0	0	0	1	0	1	0	1	0	0	0	0	0	0	0	0	1	0	2		认为模拟需要专业知识，团队理解困难
194	1	3	1	0	0	0	0	0	1	0	0	1	0	0	1	1	0	1	0	0	0	0	0	0	0	3	1	1	0	0	0	0	0	1	1	1	1	0	0	0	1	辅助工业厂房布局
195	2	4	1	0	0	0	1	0	1	1	1	0	0	0	0	0	1	1	0	0	0	0	0	0	0	3	1	0	0	1	1	1	0	0	1	0	0	1	1	0	1	减少风对垃圾影响
196	1	1	1	0	1	1	0	0	1	1	0	0	0	1	0	0	1	0	0	0	0	0	0	0	0	1	1	0	0	1	0	0	0	0	1	0	0	1	1	0	1	保障太阳能板效率
197	1	2	1	0	0	1	0	0	0	1	0	0	0	1	0	0	1	1	0	0	0	0	0	0	0	1	0	1	0	1	1	1	0	0	1	0	0	0	0	0	1	优化通风口布置
198	1	2	1	0	1	0	0	0	1	0	0	0	0	1	0	0	1	0	0	0	0	0	0	0	0	2	1	1	1	1	1	1	0	0	1	1	0	0	0	0	1	避免风对采光顶影响
199	1	3	1	0	1	0	0	0	0	0	1	0	0	1	1	0	0	0	0	0	0	0	0	0	0	2	0	1	0	1	0	0	0	1	1	1	1	1	1	0	1	优化商业广场风环境
200	2	2	1	0	1	0	0	0	0	1	0	0	1	0	1	1	1	1	0	0	0	0	0	0	0	2	0	1	1	1	0	1	0	1	0	1	1	1	1	0	2		担心模拟结果难以解读，造成决策困扰
201	1	1	1	0	1	0	0	1	0	0	1	0	0	0	0	1	0	0	0	0	0	0	0	0	0	1	1	1	0	1	0	1	0	1	0	0	1	0	1	0	1	提升建筑节能性能
202	2	4	1	0	0	0	0	0	0	0	1	1	0	1	1	1	0	0	0	0	0	0	0	0	0	1	0	0	0	1	1	1	0	1	0	1	1	1	1	0	1	保障太阳能板效率
203	2	4	1	0	0	0	0	0	0	1	0	0	0	0	0	0	1	1	0	0	0	0	0	0	0	3	0	1	1	0	0	0	0	0	0	1	1	1	0	0	1	优化自然通风效果
204	2	2	1	0	0	0	0	0	1	0	0	0	0	0	1	0	0	1	0	0	0	0	0	0	0	2	1	1	1	0	1	1	0	1	1	1	1	0	1	0	1	优化风环境视觉效果
205	1	2	1	0	1	0	0	0	0	0	0	0	0	0	1	1	1	1	0	0	0	0	0	0	0	2	1	1	1	1	1	1	0	0	0	0	1	1	1	0	1	减少风对遮阳设施影响
206	1	3	1	0	1	0	0	0	0	0	0	1	1	0	0	1	1	0	0	0	0	0	0	0	0	1	1	0	1	0	0	1	0	1	0	0	0	0	0	0	1	保障太阳能板效率
207	2	3	1	0	0	0	1	0	0	1	0	1	0	1	1	0	1	0	0	0	0	0	0	0	0	4	1	1	0	1	0	1	0	0	0	0	0	0	1	0	1	优化通风口布置
208	1	1	1	0	0	0	0	0	0	0	0	1	0	0	1	0	1	1	0	0	0	0	0	0	0	1	1	0	0	1	1	1	0	1	0	1	1	1	1	0	1	保障室内空气质量
209	2	1	2																		0	0	0	0	0									1	0	0	1	0	1	0	1	避免风涡流形成
210	1	4	1	0	0	0	0	1	0	0	1	0	0	0	1	1	1	0	0	0	0	0	0	0	0	1	1	1	0	0	0	0	0	1	0	0	0	1	0	0	2		担心模拟结果难以解读，造成决策困扰
211	1	4	1	0	0	0	1	0	0	0	0	1	0	0	1	1	1	1	0	0	0	0	0	0	0	3	1	1	0	0	0	0	0	1	1	1	1	1	1	0	1	辅助建筑表皮设计
212	1	4	1	0	0	0	1	1	0	0	0	1	0	1	1	0	0	0	0	0	0	0	0	0	0	1	0	0	0	0	1	0	0	1	0	0	1	1	1	0	1	评估风对运动场地影响
213	2	4	1	0	0	0	1	0	0	0	0	0	1	0	1	0	1	0	0	0	0	0	0	0	0	1	0	0	1	1	0	0	0	0	1	0	0	0	0	0	1	保障外立面清洁
214	1	4	1	0	0	0	0	0	0	0	0	1	0	0	1	1	1	1	0	0	0	0	0	0	0	1	1	0	1	1	0	1	0	1	1	1	1	1	1	0	1	评估建筑群风环境
215	2	1	1	0	1	0	0	1	0	0	1	0	0	1	0	0	0	1	0	0	0	0	0	0	0	2	1	1	1	1	0	1	0	1	1	1	1	0	1	0	1	优化商业广场风环境
216	2	3	1	0	0	0	0	0	0	0	0	0	0	1	1	1	1	1	0	0	0	0	0	0	0	1	0	0	0	1	0	0	0	1	0	0	1	0	1	0	1	保障外立面清洁
217	2	3	1	0	0	1	0	1	0	0	0	0	0	0	1	0	1	1	0	0	0	0	0	0	0	2	0	1	1	1	0	1	0	1	1	1	1	1	1	0	2		觉得现阶段设计团队对模拟接受度低
218	2	3	1	0	0	0	0	1	0	0	0	0	0	0	1	1	1	1	0	0	0	0	0	0	0	1	1	1	1	0	1	0	0	1	1	1	1	1	1	0	2		觉得模拟分析报告撰写麻烦
219	2	3	1	0	1	0	0	0	0	1	0	1	1	0	1	1	1	1	0	0	0	0	0	0	0	1	0	0	1	0	1	0	0	0	1	0	0	1	0	0	1	辅助建筑表皮设计
220	2	1	1	0	1	0	0	0	0	0	0	1	1	0	0	1	1	0	0	0	0	0	0	0	0	2	0	1	1	1	1	1	0	1	0	1	0	0	1	0	2		担心模拟成本高，增加预算负担
221	2	3	2																		0	0	0	0	0									1	0	0	0	0	0	0	2		认为草图阶段设计想法多变，模拟浪费资源
222	1	1	1	0	0	0	0	1	1	1	0	1	0	0	1	1	1	1	0	0	0	0	0	0	0	2	1	1	0	1	1	0	0	0	0	0	0	1	0	0	2		觉得模拟过程繁琐，影响设计效率
223	1	4	1	0	1	0	0	1	0	0	0	0	0	1	0	0	1	1	0	0	0	0	0	0	0	2	0	0	1	1	1	1	0	1	1	1	1	0	1	0	1	优化自然通风效果
224	2	2	1	0	0	0	0	0	0	0	0	0	0	0	0	0	1	1	0	0	0	0	0	0	0	4	1	1	1	1	0	1	0	1	0	1	0	0	1	0	2		认为草图阶段建筑形态未定型，模拟不准确
225	2	1	1	0	1	0	1	0	0	0	1	0	0	0	0	0	0	0	0	0	0	0	0	0	0	1	1	1	1	1	1	1	0	1	1	1	1	1	1	0	1	确定最佳开窗位置
226	1	2	1	0	1	0	0	0	0	0	0	0	0	0	1	0	0	1	0	0	0	0	0	0	0	2	0	1	1	0	0	1	0	1	0	1	0	1	1	0	1	避免风涡流形成
227	2	2	1	0	0	1	0	0	0	0	0	0	0	0	1	0	0	0	0	0	0	0	0	0	0	2	0	0	0	1	0	0	0	1	0	0	0	0	0	0	1	减少风对遮阳设施影响
228	1	4	1	0	1	0	0	0	0	0	0	0	0	0	0	0	0	1	0	0	0	0	0	0	0	1	0	1	0	1	1	1	0	1	0	0	0	0	0	0	1	优化通风设计
229	2	1	1	0	1	0	0	0	0	0	0	0	0	0	1	0	0	1	0	0	0	0	0	0	0	1	0	1	0	0	0	1	0	1	0	0	0	0	1	0	1	提高行人行走舒适度
230	1	2	2																		0	0	0	0	0									1	1	1	1	1	1	0	2		觉得草图阶段做模拟会打乱设计节奏
231	2	4	1	0	1	1	0	0	0	1	0	1	0	0	0	1	0	0	0	0	0	0	0	0	0	2	0	0	0	1	0	0	0	0	1	1	1	1	1	0	1	提高行人行走舒适度
232	2	4	1	0	0	0	0	0	0	0	0	1	0	0	1	1	1	1	0	0	0	0	0	0	0	1	0	1	0	0	0	1	0	1	0	1	0	0	1	0	1	保障室外活动安全
233	1	4	1	0	1	0	0	0	0	1	0	0	0	0	0	0	0	1	0	0	0	0	0	0	0	1	0	1	1	1	0	1	0	0	1	0	0	0	1	0	1	确定最佳开窗位置
234	1	1	1	0	0	0	1	1	1	0	1	1	0	0	1	1	1	1	1	0	0	0	0	0	0	1	0	1	0	0	1	0	0	1	0	1	0	1	1	0	1	保障室外活动安全
235	1	2	1	0	1	1	0	0	1	0	1	0	0	0	1	1	1	1	1	0	0	0	0	0	0	1	1	1	0	1	1	1	0	1	1	1	1	1	1	0	2		觉得现阶段设计团队经验不足，模拟效果差
236	1	1	1	0	0	0	0	1	0	1	1	0	0	0	0	1	0	0	1	0	0	0	0	0	0	1	1	0	0	0	0	0	0	0	1	0	0	1	0	0	1	保障室外活动安全
237	1	4	1	0	1	0	0	0	0	0	0	0	0	0	0	1	0	0	0	0	0	0	0	0	0	2	0	1	0	0	0	0	0	0	1	1	0	1	0	0	2		认为草图阶段基础资料不全，模拟不准确
238	1	1	1	0	1	0	0	0	0	0	0	0	0	0	0	1	0	0	0	0	0	0	0	0	0	1	1	1	1	1	0	0	0	1	1	1	1	0	0	0	1	提升风环境生态性
239	2	4	1	0	0	0	0	0	0	0	0	0	0	0	0	0	0	0	1	0	0	0	0	0	0	1	1	0	0	1	1	1	0	1	1	1	1	1	1	0	1	保障电梯机房通风
240	1	1	1	0	0	0	0	0	0	1	0	0	0	1	1	1	0	0	1	0	0	0	0	0	0	3	0	1	0	1	0	0	0	1	0	1	0	1	1	0	1	优化通风设计
241	2	3	1	0	1	0	0	0	0	1	0	0	0	0	1	1	0	0	0	0	0	0	0	0	0	2	1	1	1	1	1	1	0	0	0	1	1	1	1	0	1	避免风影区不利影响
242	1	2	1	0	1	1	0	0	0	0	0	0	1	0	1	0	0	0	1	0	0	0	0	0	0	2	0	0	0	0	1	0	0	1	0	1	0	0	1	0	1	降低风荷载危害
243	2	1	1	0	0	0	0	1	0	1	0	1	0	0	0	0	0	1	0	0	0	0	0	0	0	2	1	1	1	1	0	0	0	1	0	1	0	0	1	0	1	优化自然通风效果
244	2	3	1	0	0	0	0	1	0	0	0	0	1	1	0	1	1	1	1	0	0	0	0	0	0	1	1	0	0	1	0	1	0	0	0	0	0	0	1	0	1	提高居住舒适度
245	2	4	2																		0	0	0	0	0									1	1	1	1	1	1	0	2		担心模拟结果难以解读，造成决策困扰
246	1	1	1	0	1	0	0	0	0	1	0	0	0	0	1	1	1	0	1	0	0	0	0	0	0	3	1	1	0	0	0	1	0	1	0	0	1	0	0	0	2		担心模拟结果与周边环境协调性差
247	1	1	1	0	1	0	1	1	0	0	0	0	0	1	0	1	0	0	1	0	0	0	0	0	0	1	0	1	1	1	0	1	0	1	0	0	0	0	0	0	1	保障太阳能板效率
248	1	3	1	0	1	0	1	1	1	0	0	0	0	0	1	0	0	1	1	0	0	0	0	0	0	3	1	1	1	1	1	1	0	1	1	1	1	0	1	0	1	评估风对停车场影响
249	1	1	1	0	0	0	0	0	1	1	0	0	0	0	1	0	0	1	1	0	0	0	0	0	0	1	0	0	0	1	0	1	0	1	1	1	0	0	0	0	1	保障外立面清洁
250	1	1	1	0	0	0	0	0	1	0	0	0	0	0	1	0	0	0	0	0	0	0	0	0	0	1	1	1	1	1	1	0	0	1	1	1	1	1	1	0	1	保障医疗区通风
251	2	1	1	0	0	0	1	0	1	0	0	1	0	0	1	1	1	0	1	0	0	0	0	1	0	2	1	0	0	0	0	0	0	1	1	1	0	1	1	0	1	保障电梯机房通风
252	2	2	2																		0	0	0	0	0									0	0	1	0	0	1	0	1	评估风对绿植影响
253	2	2	1	0	1	0	1	0	1	1	0	0	0	0	1	1	0	0	1	0	0	0	0	0	0	2	1	1	0	1	0	0	0	0	1	1	1	1	1	0	2		觉得现阶段建筑体量不确定，模拟无意义
254	1	1	1	0	0	1	1	0	0	0	0	0	0	0	0	0	0	0	1	0	0	0	0	1	0	1	1	1	1	1	1	1	0	1	0	0	0	0	1	0	1	优化自然通风效果
255	1	1	1	0	0	0	0	1	1	0	0	1	1	0	1	0	0	0	0	0	0	0	0	1	0	2	0	0	1	1	1	1	0	1	1	1	1	1	1	0	2		认为模拟结果与实际建成效果差异大
256	1	2	1	0	1	1	1	0	1	1	0	0	0	0	0	0	1	0	1	0	0	0	0	1	0	3	0	0	0	0	1	1	0	1	0	1	1	1	1	0	1	减少风噪干扰
257	1	3	1	0	1	1	0	0	0	0	1	0	0	1	1	1	1	1	0	0	1	0	1	1	0	1	0	1	0	0	0	0	0	1	1	1	1	0	1	0	2		认为草图阶段基础资料不全，模拟不准确
258	1	2	1	0	0	1	1	0	0	0	1	1	0	1	1	1	0	0	0	0	0	0	0	0	0	1	1	1	1	1	1	1	0	1	1	1	0	1	0	0	1	评估建筑布局合理性
259	1	2	1	0	0	0	0	1	1	0	0	0	0	1	0	1	0	0	1	0	0	0	1	1	0	2	0	0	1	0	0	0	0	1	1	1	0	0	1	0	2		对模拟软件不熟悉，操作困难
260	1	3	1	0	1	0	0	0	0	0	0	0	0	0	1	1	1	1	1	0	0	0	1	1	0	2	0	0	1	1	1	0	0	1	1	1	0	1	1	0	1	保障屋顶设备安全
261	1	3	1	0	0	0	1	0	0	0	0	0	0	0	0	1	1	0	0	0	0	0	1	1	0	2	1	1	1	1	1	1	0	1	1	1	1	1	1	0	1	避免风对雨棚影响
262	1	1	1	0	1	0	1	0	1	1	0	1	0	0	1	0	0	0	1	0	0	0	1	0	0	1	0	1	0	0	1	0	0	0	1	0	0	0	0	0	2		担心模拟成本高，增加预算负担
263	1	1	1	0	1	0	0	1	0	0	0	1	0	0	0	0	0	0	1	0	0	0	1	0	0	3	0	0	1	0	0	0	0	1	0	0	0	1	1	0	1	提升街区通风条件
264	2	4	1	0	1	0	0	0	1	0	0	1	0	0	0	1	0	0	0	0	0	0	0	0	0	2	1	1	1	0	1	1	0	0	0	0	1	0	0	0	1	为幕墙设计提供依据
265	1	4	1	0	1	0	0	0	0	0	1	0	0	0	1	0	1	1	0	0	0	0	1	1	0	1	0	0	0	0	0	1	0	0	0	0	0	1	0	0	1	评估风对学校操场影响
266	1	2	1	0	1	0	1	0	0	1	0	1	1	0	0	1	0	0	0	0	0	0	1	1	0	1	1	1	1	1	1	0	0	1	1	1	1	1	1	0	1	了解风场分布规律
267	1	1	1	0	0	0	0	0	0	0	0	1	1	0	1	1	1	0	1	0	0	0	0	0	0	2	1	1	1	1	1	1	0	1	0	0	1	1	1	0	2		认为风环境模拟不是草图阶段关键任务
268	1	1	1	0	1	0	0	0	0	0	0	0	0	1	0	0	1	0	1	0	0	0	0	0	0	2	1	1	1	1	1	1	0	1	1	1	1	1	0	0	2		认为模拟工作会分散设计核心精力
269	2	3	1	0	0	0	1	0	1	0	0	1	1	0	0	1	0	0	0	0	0	0	0	0	0	2	1	1	1	1	1	0	0	1	1	1	1	1	1	0	2		担心模拟结果难以解读，造成决策困扰
270	1	1	1	0	0	0	0	0	0	0	0	1	0	0	1	1	1	1	1	0	0	0	1	0	0	1	1	0	0	1	0	1	0	0	0	1	1	0	1	0	2		觉得草图阶段设计思路未稳定，模拟不合适
271	2	4	1	0	1	1	0	0	0	0	1	0	0	0	1	0	1	1	0	0	0	0	0	0	0	1	1	0	1	1	1	1	0	0	1	0	0	1	0	0	1	优化高层气流状况
272	1	4	1	0	0	0	1	0	0	0	0	0	1	1	1	1	1	1	1	0	0	0	1	1	0	1	0	1	0	0	1	0	0	1	1	0	1	1	0	0	1	保障医疗区通风
273	2	1	1	0	0	0	0	1	1	0	0	0	1	1	0	1	1	1	0	0	0	0	1	1	0	1	0	0	0	0	0	1	0	1	1	0	1	1	0	0	1	辅助工业厂房布局
274	2	3	1	0	0	0	0	0	0	1	1	1	0	0	1	1	1	0	0	0	0	0	0	1	0	1	1	1	1	0	0	0	0	1	0	1	1	0	1	0	2		觉得模拟分析报告撰写麻烦
275	1	3	2																		0	0	0	0	0									0	1	1	0	0	0	0	1	为幕墙设计提供依据
276	1	2	1	0	0	0	0	0	0	0	1	0	1	0	0	0	1	0	0	0	0	0	1	1	0	2	1	1	1	0	1	0	0	1	0	0	0	0	0	0	2		觉得现阶段设计团队经验不足，模拟效果差
277	1	4	2																		0	0	0	0	0									0	0	1	0	0	0	0	1	避免风对雨棚影响
278	2	2	1	0	0	0	0	0	0	0	1	0	0	0	0	0	1	0	1	0	1	0	1	1	0	1	0	0	0	0	0	1	0	0	1	1	0	1	0	0	1	减少风对遮阳设施影响
279	1	1	1	0	1	0	0	0	0	1	0	0	0	1	1	0	0	0	1	0	0	0	0	0	0	2	1	0	1	0	0	0	0	0	1	1	1	0	1	0	1	提高居住舒适度
280	2	1	1	0	1	0	1	1	0	1	0	0	0	0	1	0	1	1	0	0	0	0	0	0	0	2	1	1	1	1	1	1	0	1	1	1	1	1	1	0	2		觉得草图阶段建筑细节缺失，模拟效果不佳
281	1	1	1	0	1	0	0	0	0	0	1	0	0	0	0	0	0	1	1	0	0	0	1	0	0	2	0	0	0	1	0	0	0	1	1	1	0	1	1	0	2		认为风环境模拟对草图阶段帮助不大
282	1	1	1	0	0	0	0	0	0	0	0	0	0	0	1	1	1	1	1	0	0	0	0	1	0	2	0	1	1	1	0	0	0	1	0	0	1	1	1	0	1	评估风对停车场影响
283	2	4	1	0	0	0	0	0	1	0	0	0	0	0	0	0	0	0	1	0	0	0	1	0	0	1	1	1	0	0	0	1	0	1	0	1	1	1	1	0	2		觉得草图阶段建筑细节缺失，模拟效果不佳
284	1	4	1	0	1	0	0	0	0	0	0	0	1	0	1	0	0	1	1	0	0	0	1	1	0	2	1	0	0	0	0	0	0	0	0	1	0	0	0	0	1	减少风对垃圾影响
285	2	1	1	0	0	0	0	0	0	0	0	1	0	0	1	0	0	1	0	0	0	0	0	0	0	2	0	1	0	0	0	0	0	1	0	1	1	0	0	0	1	评估建筑布局合理性
286	2	4	1	0	0	1	0	0	1	1	0	0	1	1	1	1	1	0	1	0	0	0	1	0	0	1	1	1	1	1	1	0	0	0	0	0	1	0	1	0	1	评估风对运动场地影响
287	1	2	1	0	0	1	0	0	0	1	0	1	1	0	0	1	0	1	1	0	0	0	1	1	0	2	1	1	1	1	1	1	0	0	0	0	0	1	1	0	2		认为风环境模拟不是草图阶段关键任务
288	1	3	1	0	1	1	0	0	0	0	0	0	0	0	1	1	1	1	1	0	0	0	0	1	0	2	1	0	1	0	1	1	0	1	0	1	1	1	1	0	1	优化通风设计
289	2	3	1	0	1	1	0	0	0	0	0	0	0	0	1	1	1	1	1	0	0	0	1	1	0	2	1	1	1	1	0	1	0	1	1	1	1	1	1	0	2		认为团队对风环境模拟重视不足
290	1	1	1	0	0	0	0	0	0	0	1	0	0	1	1	1	0	1	0	0	0	0	1	1	0	2	1	0	1	1	0	1	0	1	0	1	1	1	1	0	2		觉得草图阶段做模拟会打乱设计节奏
291	2	2	1	0	0	0	0	0	1	0	0	1	0	0	0	0	0	1	1	0	0	0	1	0	0	3	1	0	1	1	0	0	0	0	1	0	1	0	1	0	2		认为风环境模拟专业性强，团队难掌握
292	1	3	1	0	0	0	0	0	0	0	0	1	0	1	1	0	1	0	1	0	0	0	1	0	0	3	1	1	1	0	0	1	0	1	0	0	0	0	0	0	1	辅助建筑表皮设计
293	2	1	1	0	1	1	1	0	0	0	0	0	0	0	1	1	1	1	1	0	0	0	1	0	0	1	1	1	1	0	1	0	0	1	1	0	1	1	0	0	1	避免风对排水影响
294	2	1	1	0	1	1	0	0	0	0	0	0	0	1	0	0	0	0	1	0	0	0	1	0	0	2	1	1	1	1	1	1	0	0	1	1	0	1	1	0	1	辅助场地规划布局
295	2	4	1	0	1	0	0	0	1	0	1	1	0	0	1	1	0	0	1	0	1	0	1	1	0	2	0	0	1	0	0	0	0	0	0	0	0	1	1	0	2		担心模拟精度不够，无法满足要求
296	1	4	2																		0	0	0	0	0									0	0	0	0	0	1	0	1	保障室内空气质量
297	1	4	1	0	1	0	0	0	0	0	1	0	0	0	1	1	1	1	1	0	0	0	1	1	0	1	1	1	1	1	0	1	0	0	0	0	1	0	0	0	2		觉得草图阶段做模拟会打乱设计节奏
298	1	4	1	0	0	1	0	0	0	1	0	0	0	0	0	0	1	0	0	0	0	0	1	0	0	1	1	0	1	1	0	1	0	0	1	1	1	0	0	0	1	降低风荷载危害
299	2	3	1	0	1	1	1	0	1	0	0	0	0	0	1	0	1	1	1	0	0	0	0	0	0	1	1	1	1	1	0	1	0	1	1	1	0	1	0	0	2		认为模拟结果可能与后期施工不符
300	2	2	1	0	1	0	0	0	0	0	0	0	0	0	1	1	1	1	1	0	0	0	1	0	0	2	0	0	1	0	1	0	0	1	1	1	1	1	1	0	1	评估建筑群风环境
301	1	4	2																		0	0	0	0	0									1	1	0	1	1	1	0	1	减少风对行人影响
302	1	3	1	0	0	1	0	0	0	0	1	0	1	1	1	1	0	1	1	0	0	0	1	1	0	1	1	1	0	1	0	1	0	0	1	0	1	1	1	0	1	避免风对雨棚影响
303	1	4	1	0	1	0	0	0	0	0	1	1	1	0	1	1	0	0	0	0	0	0	1	0	0	1	1	1	0	1	1	0	0	0	1	0	1	0	1	0	2		觉得模拟需要额外学习成本，没时间
304	1	1	1	0	0	0	0	1	1	0	0	0	1	0	1	1	0	1	0	0	0	0	1	1	0	1	0	1	0	0	1	1	0	1	1	1	1	1	1	0	2		认为模拟需要专业知识，团队理解困难
305	2	3	1	0	0	0	0	0	0	0	1	0	0	1	1	1	1	1	1	0	0	0	1	1	0	2	1	0	0	0	0	0	0	1	1	1	1	1	1	0	2		认为模拟工作会分散设计核心精力
306	1	1	1	0	1	0	0	0	0	0	0	0	1	0	1	1	1	1	0	0	0	0	1	1	0	2	0	1	0	1	0	0	0	1	0	1	1	1	0	0	2		认为风环境模拟对草图阶段帮助不大
307	1	2	1	0	0	0	0	0	0	1	1	0	0	0	1	1	1	0	1	0	0	0	0	1	0	2	1	1	0	0	1	1	0	0	1	1	1	0	0	0	1	避免风对采光顶影响
308	2	4	1	0	1	1	0	0	0	1	1	0	0	0	1	0	1	1	1	0	0	0	1	1	0	1	1	1	1	1	1	1	0	1	1	1	1	1	1	0	2		认为草图阶段基础资料不全，模拟不准确
309	1	2	1	0	0	0	0	0	0	0	0	0	1	1	0	0	1	1	0	0	0	0	1	1	0	1	0	1	1	1	1	1	0	0	1	1	1	1	1	0	2		担心模拟结果与规范要求矛盾，难处理
310	1	1	1	0	1	0	0	0	0	1	0	0	0	1	0	1	1	1	1	0	0	0	1	1	0	2	1	1	1	1	1	1	0	1	1	0	0	0	1	0	2		觉得草图阶段设计思路未稳定，模拟不合适
311	1	4	1	0	0	0	0	1	0	0	0	0	0	0	0	1	1	1	1	0	0	0	1	0	0	2	0	1	1	0	0	1	0	0	0	0	0	1	0	0	2		认为草图阶段建筑形态未定型，模拟不准确
312	1	1	1	0	1	1	1	0	0	1	0	0	0	1	1	1	1	1	1	0	0	0	1	0	0	2	1	0	0	0	1	0	0	1	0	1	1	1	1	0	2		认为模拟结果可能限制设计创意发挥
313	1	4	1	0	0	0	0	1	0	0	1	0	0	0	1	0	1	0	1	0	0	0	1	1	0	2	0	0	1	0	0	0	0	0	0	0	0	0	1	0	2		觉得时间紧迫，无暇开展模拟
314	2	3	1	0	0	0	1	1	0	0	0	0	1	0	0	0	1	0	1	0	0	0	0	1	0	2	1	0	1	0	1	1	0	1	1	1	1	1	1	0	2		担心模拟精度不够，无法满足要求
315	1	1	1	1	0	1	0	1	0	1	0	0	0	1	0	0	0	1	1	0	0	0	1	0	0	2	0	1	1	0	1	0	0	1	1	1	1	1	1	0	1	避免风对排水影响
316	1	4	1	0	0	0	1	0	0	0	0	0	0	0	0	0	1	0	0	0	0	0	1	0	0	3	0	0	0	0	0	1	0	0	1	1	1	0	1	0	1	了解风场分布规律
317	1	4	1	0	1	0	1	0	0	0	0	0	1	0	0	1	0	1	0	0	0	0	0	0	0	1	0	0	1	0	0	0	0	1	0	1	0	0	1	0	1	确定最佳风廊位置
318	1	1	1	1	1	0	0	0	0	0	1	0	0	0	1	1	1	0	1	0	0	0	1	0	0	2	1	0	0	1	0	1	0	1	1	1	0	1	1	0	1	避免风对排水影响
319	1	1	1	0	1	1	0	0	0	1	1	1	0	0	0	0	0	1	0	0	0	0	0	1	0	1	1	0	0	0	0	0	0	0	0	0	1	0	0	0	2		认为草图阶段更应关注创意，模拟会干扰思路
320	2	1	1	1	1	1	1	0	0	0	0	0	0	0	0	0	0	0	1	0	1	0	0	0	0	2	0	0	1	0	0	1	0	1	1	1	1	0	0	0	1	确保消防通道风速适宜
321	1	1	1	0	0	0	0	0	0	1	0	0	0	0	1	1	1	0	1	0	0	0	1	1	0	2	0	1	0	1	1	1	0	1	0	1	1	0	0	0	1	辅助建筑表皮设计
322	2	3	1	0	1	1	1	0	1	0	0	0	0	0	0	1	0	0	0	0	0	0	1	1	0	3	0	1	0	0	1	0	0	1	1	0	1	0	0	0	2		认为现阶段模拟无法考虑全面因素
323	1	1	1	0	0	1	0	0	0	0	0	0	1	1	0	0	0	0	1	0	0	0	0	1	0	2	0	1	0	1	1	1	0	1	0	0	0	0	1	0	2		认为草图阶段数据不精确，模拟意义不大
324	1	2	1	0	0	0	0	1	0	0	0	0	0	0	0	0	1	0	1	0	0	0	0	1	0	2	1	0	0	0	0	0	0	0	0	0	1	0	0	0	2		认为草图阶段更应关注创意，模拟会干扰思路
325	2	2	1	0	1	0	0	0	1	0	0	1	1	1	1	1	1	1	1	0	0	0	1	0	0	1	1	1	0	0	0	0	0	0	1	0	1	0	1	0	2		认为风环境模拟专业性强，团队难掌握
326	1	3	1	1	0	1	0	0	1	0	0	0	0	0	0	0	0	0	1	0	0	0	0	1	0	2	0	1	0	1	1	1	0	1	1	0	1	0	1	0	2		认为风环境模拟不是草图阶段关键任务
327	1	3	1	0	0	0	0	0	0	0	0	1	0	0	1	0	0	1	1	0	0	0	1	1	1	1	1	1	1	1	1	1	0	0	0	1	0	0	0	0	1	评估风对停车场影响
328	1	1	1	1	1	1	0	1	0	0	0	0	1	0	1	0	1	1	1	0	0	0	1	0	1	1	1	1	1	0	0	1	0	1	0	0	0	0	0	0	1	评估风对学校操场影响
329	1	2	1	0	0	1	0	0	0	0	0	0	0	0	0	0	1	0	0	0	0	0	0	0	0	3	1	0	1	1	1	0	0	0	0	1	1	0	0	0	1	减少风对行人影响
330	1	4	1	1	1	0	1	1	0	0	0	1	0	0	0	1	0	1	1	0	0	0	0	0	0	2	1	1	1	1	1	1	0	1	0	1	0	0	1	0	1	提高行人行走舒适度
331	1	4	1	0	1	0	0	0	0	0	1	1	0	1	0	0	0	1	1	0	0	0	1	1	1	3	1	0	1	1	1	0	0	1	1	1	1	1	1	0	1	减少风噪干扰
332	1	1	1	0	1	0	0	0	1	1	0	1	0	1	1	1	1	1	1	0	0	0	0	1	1	1	1	1	1	1	1	1	0	0	0	0	0	0	1	0	1	减少风噪干扰
333	2	1	1	1	1	1	0	0	1	0	1	0	0	0	1	1	1	1	1	0	0	0	0	1	1	1	1	0	0	0	0	1	0	1	1	1	0	0	1	0	1	评估风对学校操场影响
334	1	2	1	0	0	0	0	0	1	0	0	0	0	0	1	1	1	1	1	0	0	0	1	1	1	4	1	1	1	1	1	1	0	0	0	0	0	0	1	0	2		认为草图阶段做模拟会增加沟通成本
335	1	1	1	1	0	0	0	1	0	0	0	1	0	0	0	1	0	0	0	0	0	0	1	1	1	1	0	0	0	0	1	0	0	1	1	1	1	1	1	0	2		觉得草图阶段做模拟会打乱设计节奏
336	1	1	1	0	0	1	1	0	0	1	0	1	0	0	1	1	0	1	1	0	0	0	1	1	1	1	1	1	1	0	0	1	0	0	0	0	0	1	0	0	1	减少风对行人影响
337	1	3	1	0	0	1	1	0	1	1	0	0	1	0	0	1	1	1	1	0	0	0	0	1	0	1	0	0	0	0	0	1	0	0	1	0	0	0	1	0	1	优化通风设计
338	2	4	1	1	0	1	0	0	0	0	0	0	0	0	1	0	1	1	1	0	0	0	1	0	0	2	1	1	1	1	1	1	0	1	1	1	1	1	1	0	2		认为草图阶段数据不精确，模拟意义不大
339	1	3	1	0	0	1	0	0	0	0	0	1	0	0	0	0	1	1	1	0	0	0	1	1	1	2	0	0	0	1	0	0	0	0	1	0	0	1	0	0	2		认为草图阶段设计想法多变，模拟浪费资源
340	2	4	1	1	1	0	0	0	0	0	1	0	1	0	0	1	1	1	1	0	0	0	0	1	0	1	0	0	1	0	0	0	0	1	0	0	1	1	1	0	2		认为现阶段模拟无法考虑全面因素
341	2	4	1	0	0	0	0	1	0	0	0	0	0	0	1	1	1	1	1	0	0	0	1	1	1	1	1	1	1	1	1	1	0	0	0	1	1	0	1	0	2		觉得草图阶段做模拟会打乱设计节奏
342	2	1	1	0	0	0	1	0	0	0	0	0	0	0	0	0	1	0	0	0	0	0	1	1	1	1	0	0	1	0	0	0	0	1	0	1	0	0	1	0	1	辅助建筑形体塑造
343	1	4	1	0	0	0	1	0	0	1	0	0	0	0	0	0	1	1	0	0	0	0	1	0	0	1	1	0	1	1	1	1	0	1	0	0	0	0	1	0	2		觉得模拟过程繁琐，影响设计效率
344	1	1	1	0	1	0	1	0	0	0	0	0	1	0	0	0	0	0	1	0	0	0	1	1	0	1	1	1	0	0	0	1	0	1	0	0	0	1	1	0	2		担心模拟成本高，增加预算负担
345	1	1	1	0	0	0	0	0	0	0	0	1	0	0	0	0	1	1	1	0	0	0	1	1	1	1	1	1	1	1	1	1	0	0	0	1	0	0	0	0	2		认为草图阶段模拟无法体现实际使用场景
346	1	3	1	0	0	1	0	0	1	0	0	0	0	0	0	1	0	0	0	0	0	0	1	0	0	2	0	1	0	0	0	0	0	1	0	1	1	1	1	0	2		认为模拟需要专业知识，团队理解困难
347	2	1	1	0	1	0	0	1	0	0	0	0	0	1	1	0	1	1	1	0	0	0	1	1	1	2	0	0	0	1	0	0	0	0	1	1	1	1	1	0	1	避免风影区不利影响
348	1	4	1	0	0	0	0	0	1	0	0	0	0	0	0	1	1	0	1	0	0	0	1	1	1	1	0	1	0	0	0	0	0	0	1	0	0	0	0	0	2		担心模拟结果与规范要求矛盾，难处理
349	2	3	1	0	1	0	1	0	0	1	0	1	0	0	0	0	0	0	0	0	0	0	0	1	1	2	1	1	1	1	0	1	0	1	1	0	1	1	0	0	2		认为草图阶段模拟无法体现实际使用场景
350	2	1	1	0	0	0	0	0	1	0	0	0	0	0	0	1	0	1	1	0	0	0	1	0	0	1	1	1	1	1	0	0	0	1	1	1	1	1	1	0	1	辅助建筑表皮设计
351	2	1	1	0	0	0	0	0	1	0	0	0	0	0	1	1	1	1	0	0	1	0	1	1	1	1	0	0	0	1	0	0	0	0	1	0	0	0	0	0	2		认为模拟结果难以在设计中有效应用
352	2	4	1	0	0	1	1	0	0	0	0	1	0	0	0	1	1	1	1	0	0	0	0	0	1	1	1	0	1	0	1	1	0	1	1	1	1	0	1	0	2		觉得现阶段设计团队对模拟接受度低
353	2	2	1	0	0	1	1	0	1	0	0	1	0	0	1	1	1	1	1	0	0	0	1	0	1	1	1	0	1	0	0	1	0	1	1	1	1	1	1	0	1	保障医疗区通风
354	2	3	1	0	0	0	0	0	0	0	0	1	0	0	0	0	0	0	1	0	0	1	1	0	1	3	1	1	1	1	0	1	0	0	1	1	0	0	1	0	1	评估风对绿植影响
355	1	1	2																		0	0	0	0	0									1	1	1	0	1	1	0	1	优化通风口布置
356	2	2	1	0	0	0	0	0	0	0	0	1	0	0	1	1	1	1	1	0	0	1	1	1	1	2	1	1	0	0	0	0	0	1	1	1	0	1	1	0	1	优化高层气流状况
357	1	1	1	0	0	0	0	0	0	0	0	0	1	0	0	1	0	0	0	0	0	1	1	1	1	1	0	0	0	0	1	0	0	0	0	0	0	1	0	0	1	避免风涡流形成
358	2	2	1	0	0	0	0	0	0	0	0	1	1	1	0	1	0	1	1	0	0	0	1	0	0	1	0	1	1	1	1	0	0	1	1	0	0	1	1	0	1	减少风噪干扰
359	1	1	2																		0	0	0	0	0									1	0	1	1	1	1	0	2		认为风环境模拟对草图阶段帮助不大
360	1	3	1	0	0	1	1	1	0	0	0	1	0	0	0	0	1	1	0	0	0	0	0	1	0	3	0	1	1	0	1	0	0	1	1	0	0	1	1	0	2		认为现阶段模拟无法考虑全面因素
361	2	4	1	1	0	0	0	1	0	0	0	0	0	0	1	1	1	1	1	0	0	0	0	0	0	1	0	0	0	1	0	0	0	1	1	0	1	1	1	0	1	辅助景观设计规划
362	2	1	1	0	0	0	0	1	0	0	1	0	0	0	0	1	0	1	0	0	0	1	1	1	1	1	1	1	1	1	1	1	0	1	1	1	1	1	1	0	1	避免风涡流形成
363	2	3	1	0	0	1	1	0	1	0	1	0	0	0	0	0	1	0	0	0	0	1	1	1	0	2	1	1	1	1	1	1	0	0	0	1	0	1	1	0	1	优化风环境视觉效果
364	1	2	1	0	1	0	0	1	0	1	0	0	0	0	0	0	0	0	1	0	0	1	0	0	0	1	1	1	1	1	1	1	0	0	0	1	1	1	1	0	1	辅助景观设计规划
365	2	3	2																		0	0	0	0	0									1	0	1	1	1	1	0	1	避免风对雨棚影响
366	2	3	1	1	0	1	0	0	0	0	0	1	0	0	1	0	1	0	1	0	0	0	1	1	0	1	1	1	1	1	1	1	0	1	1	0	0	0	0	0	1	优化商业广场风环境
367	2	1	1	0	0	0	1	0	0	0	0	1	1	1	1	1	1	0	1	0	0	0	0	0	0	2	1	1	0	1	1	1	0	0	1	1	1	0	0	0	1	确定合理建筑高度
368	2	3	1	0	0	0	0	0	0	0	1	0	0	1	1	0	0	0	0	0	0	0	0	0	0	1	0	1	1	0	0	0	0	0	1	0	1	1	1	0	1	评估风对学校操场影响
369	2	3	1	0	1	1	0	1	0	0	0	1	1	0	1	1	1	1	1	0	0	1	1	0	0	1	1	1	1	1	1	1	0	1	0	1	0	0	0	0	2		觉得模拟技术不成熟，结果不可靠
370	1	2	1	1	1	0	0	0	0	0	0	1	0	0	1	0	0	0	0	0	0	0	1	0	1	2	1	1	1	1	1	1	0	1	0	0	0	0	0	0	2		觉得现阶段设计团队对模拟接受度低
371	1	2	1	0	0	1	0	0	0	0	0	0	0	1	1	1	1	1	1	0	0	0	1	1	0	2	0	1	1	1	0	1	0	0	0	0	0	1	0	0	2		认为风环境模拟不是草图阶段关键任务
372	2	1	1	0	0	0	0	0	0	0	0	1	0	0	0	1	1	1	0	0	0	0	0	1	0	2	1	1	1	1	1	1	0	0	0	0	0	0	1	0	2		害怕模拟出问题影响团队士气
373	2	2	1	0	0	0	0	0	0	1	0	1	0	0	0	0	0	0	0	0	0	0	1	1	1	2	1	1	1	1	1	1	0	1	1	0	1	0	0	0	2		觉得现阶段更应专注于建筑外观设计
374	2	1	1	0	0	0	0	0	1	0	0	0	0	0	0	0	1	0	0	0	0	1	0	0	1	2	1	1	0	0	0	0	0	1	1	1	1	1	1	0	2		认为草图阶段做模拟会增加沟通成本
375	1	3	1	0	0	0	0	0	0	0	0	0	0	1	0	0	1	1	1	0	0	1	0	1	0	1	0	0	1	1	0	1	0	1	1	0	0	0	0	0	1	确定最佳开窗位置
376	2	4	1	1	0	1	1	0	0	0	0	0	0	0	1	1	1	1	1	0	0	1	0	0	0	1	1	1	1	1	0	0	0	1	1	0	0	1	1	0	1	提升建筑节能性能
377	1	4	1	0	0	1	0	0	0	0	0	0	0	0	0	0	0	0	1	0	0	0	1	1	1	1	0	0	1	0	1	0	0	1	1	1	1	0	0	0	1	辅助场地规划布局
378	2	3	1	0	1	1	0	0	1	0	0	1	0	0	0	0	0	1	0	0	0	0	1	1	1	2	1	1	1	0	0	1	0	0	0	1	1	1	1	0	1	辅助工业厂房布局
379	1	4	1	1	0	0	0	0	0	1	0	0	0	1	1	1	1	0	0	0	0	0	1	0	0	2	1	0	0	0	0	0	0	1	1	1	1	1	1	0	2		觉得现阶段精力应放在整体规划，而非风环境
380	2	2	1	0	1	0	0	1	0	0	0	0	0	0	0	0	0	1	0	0	0	1	1	0	1	1	0	0	0	0	0	1	0	0	0	0	1	0	0	0	1	优化自然通风效果
381	2	3	1	1	0	0	0	0	0	0	0	0	0	0	0	1	1	0	0	0	0	0	0	0	0	3	0	1	0	0	1	0	0	0	1	1	0	0	1	0	1	减少风对行人影响
382	1	1	1	0	1	0	0	0	1	0	1	0	1	0	1	1	1	1	1	0	0	1	1	1	0	2	1	1	0	1	1	1	0	1	1	1	0	1	0	0	1	优化高层气流状况
383	2	4	1	0	0	0	1	0	0	0	0	0	0	1	1	0	0	0	0	0	0	0	0	0	1	1	0	0	0	1	1	0	0	1	0	0	1	1	1	0	2		认为草图阶段建筑形态未定型，模拟不准确
384	1	3	1	0	0	0	0	0	0	0	1	0	0	0	1	0	1	1	1	0	0	0	1	1	1	2	1	1	1	1	0	1	0	1	1	0	0	0	0	0	1	确保消防通道风速适宜
385	2	2	1	1	0	0	0	0	0	0	1	1	0	1	1	0	0	0	1	0	0	1	1	1	1	1	1	1	1	1	1	1	0	1	1	0	1	1	1	0	1	优化高层气流状况
386	1	2	1	0	0	0	0	1	0	0	0	0	0	0	1	1	1	1	1	0	0	1	1	0	1	1	0	0	1	0	0	0	0	0	1	1	1	1	0	0	1	提升风环境生态性
387	1	1	1	0	0	1	0	0	0	0	0	0	0	0	1	1	1	1	1	0	0	1	1	1	0	1	1	0	0	0	0	1	0	0	0	0	1	0	1	0	2		觉得现阶段精力应放在整体规划，而非风环境
388	2	4	1	1	0	0	0	0	1	0	0	0	0	0	0	1	0	1	1	0	0	1	1	0	0	1	0	0	0	0	1	0	0	0	0	1	0	0	1	0	2		认为草图阶段数据不精确，模拟意义不大
389	1	3	1	1	0	0	1	1	1	0	0	0	0	1	1	1	0	1	1	0	0	1	1	1	0	2	1	1	1	1	1	1	0	0	0	1	1	0	1	0	2		担心模拟结果难以解读，造成决策困扰
390	1	4	1	1	1	0	0	0	0	0	0	1	0	1	1	1	0	1	0	0	0	0	0	0	0	1	0	1	1	1	1	1	0	1	1	0	0	0	1	0	2		担心模拟会引入不必要的风险
391	1	2	2																		0	0	0	0	0									1	0	1	0	0	0	0	2		认为草图阶段建筑形态未定型，模拟不准确
392	1	3	1	1	0	0	0	1	0	0	0	1	0	1	0	0	0	0	1	0	0	0	0	0	1	1	0	0	1	0	1	0	0	1	1	0	0	0	0	0	1	为幕墙设计提供依据
393	1	2	1	1	0	0	0	0	0	0	0	0	1	0	1	1	1	1	1	0	0	0	0	1	0	2	0	0	0	0	1	1	0	1	0	0	0	0	0	0	2		觉得现阶段设计团队经验不足，模拟效果差
394	2	3	1	0	1	1	1	1	0	0	0	0	1	0	0	0	1	0	1	0	0	1	0	1	0	1	1	1	1	1	1	1	0	1	0	0	1	1	1	0	2		觉得模拟技术不成熟，结果不可靠
395	1	1	2																		0	0	0	0	0									1	0	0	1	0	1	0	1	保障室外活动安全
396	1	1	1	0	0	0	0	0	0	0	1	0	0	0	0	1	1	0	0	0	0	1	1	0	1	1	1	1	1	1	1	1	0	0	1	1	0	1	0	0	1	优化风环境视觉效果
397	1	2	2																		0	0	0	0	0									1	1	1	0	0	1	0	1	优化商业广场风环境
398	2	4	1	0	0	1	1	0	1	0	0	0	0	0	1	1	0	1	0	0	0	1	1	0	1	1	0	0	0	1	1	1	0	1	0	1	1	1	0	0	1	避免风对雨棚影响
399	2	4	1	1	0	1	1	0	0	1	0	0	0	1	1	1	1	1	1	0	0	0	0	1	1	2	0	1	1	1	1	1	0	1	1	0	0	0	1	0	1	辅助场地规划布局
400	2	2	1	0	1	0	0	0	0	0	0	0	0	0	1	1	1	1	1	0	0	1	1	0	1	1	0	0	1	1	0	1	0	1	1	1	1	1	1	0	1	减少风对遮阳设施影响
401	1	2	1	0	0	0	0	0	0	0	0	1	0	0	1	0	0	0	1	0	1	1	1	0	1	3	1	1	1	1	0	1	0	1	0	1	0	1	1	0	2		觉得模拟设备和软件获取困难
402	1	4	1	0	0	0	1	0	0	0	0	0	0	0	1	1	1	1	1	0	0	1	0	1	0	2	0	0	0	0	1	1	0	0	0	0	0	0	1	0	2		认为草图阶段建筑形态未定型，模拟不准确
403	2	3	1	0	0	0	0	0	1	1	0	0	0	0	0	0	0	1	0	0	0	1	1	1	1	1	1	0	0	0	0	1	0	0	0	0	1	0	0	0	1	辅助建筑形体塑造
404	1	3	1	1	1	1	1	0	1	0	0	0	0	0	0	1	0	0	0	0	0	0	1	0	0	1	0	0	0	0	0	1	0	1	0	1	1	1	1	0	2		认为草图阶段设计想法多变，模拟浪费资源
405	2	1	1	0	1	0	0	0	1	0	1	0	0	0	0	1	1	1	1	0	1	1	1	1	1	2	0	1	0	1	1	0	0	1	1	1	1	0	0	0	1	提高居住舒适度
406	1	4	1	1	0	0	0	0	0	1	0	0	0	0	1	0	1	1	1	0	0	0	0	1	0	1	0	1	0	0	0	0	0	1	1	1	1	1	1	0	1	了解风场分布规律
407	1	2	1	1	0	0	0	0	0	0	0	0	0	0	1	1	1	1	0	0	0	1	1	1	1	2	0	0	0	1	0	0	0	0	0	0	1	0	1	0	2		觉得模拟需要额外学习成本，没时间
408	2	2	1	0	1	0	0	1	0	0	1	0	0	1	1	1	0	0	1	0	0	1	0	0	0	2	0	0	0	1	0	1	0	1	1	1	1	1	1	0	1	预防局部强风
409	1	2	1	0	0	1	0	1	0	1	0	0	0	0	0	0	0	0	1	0	0	1	1	1	1	2	1	0	0	0	0	0	0	1	1	1	1	1	1	0	1	辅助建筑表皮设计
410	2	4	1	0	0	0	1	0	0	0	1	0	0	0	0	0	0	0	1	0	0	0	0	1	1	2	1	0	0	1	0	0	0	0	1	1	1	0	1	0	1	为幕墙设计提供依据
411	1	4	1	0	1	0	0	0	0	0	1	0	0	0	1	1	1	1	1	0	0	0	1	0	0	1	1	1	1	1	1	1	0	1	1	0	0	0	0	0	1	提高行人行走舒适度
412	1	1	1	0	0	0	0	0	1	1	0	0	0	0	1	1	1	1	1	0	0	1	1	0	1	2	1	1	1	1	1	1	0	0	0	0	1	0	0	0	2		觉得现阶段设计团队经验不足，模拟效果差
413	2	1	1	0	0	1	0	0	0	0	0	0	1	0	1	0	0	0	0	0	1	1	1	1	1	1	0	1	0	1	1	1	0	0	0	1	1	0	0	0	1	为幕墙设计提供依据
414	1	4	2																		0	0	0	0	0									0	1	0	0	1	0	0	1	保障室内空气质量
415	1	2	1	0	0	0	0	1	0	0	0	0	0	1	1	0	1	1	1	0	0	1	1	1	1	1	1	1	1	0	1	0	0	1	1	1	1	1	1	0	1	避免风对排水影响
416	1	4	1	0	0	0	1	0	1	0	0	0	0	1	1	1	1	1	1	0	0	1	1	0	1	2	1	0	1	1	0	0	0	1	0	0	1	0	0	0	1	优化自然通风效果
417	1	4	1	0	0	0	0	0	0	0	0	1	0	0	0	1	0	0	0	0	0	1	1	1	0	2	0	1	0	0	1	0	0	1	1	1	0	1	1	0	1	优化通风口布置
418	1	4	1	1	0	0	0	0	0	0	0	1	0	0	0	0	0	1	0	0	0	1	0	0	0	1	1	1	1	1	0	0	0	1	1	0	1	0	1	0	1	优化风环境视觉效果
419	1	2	2																		0	0	0	0	0									1	1	0	0	1	1	0	1	降低风荷载危害
420	1	1	1	0	0	0	0	0	0	0	0	1	0	0	1	0	1	1	1	0	0	1	0	0	1	1	1	0	0	0	0	0	0	0	1	1	1	1	1	0	1	降低风荷载危害
421	2	4	1	0	0	0	0	0	0	1	0	1	0	0	1	0	1	0	0	0	0	1	1	1	0	2	1	1	1	1	0	1	0	1	1	1	1	1	1	0	2		觉得现阶段精力应放在整体规划，而非风环境
422	1	3	1	1	0	0	0	1	0	0	0	0	0	0	1	1	1	1	1	0	0	1	1	1	1	1	1	0	0	1	1	1	0	1	1	1	1	1	1	0	1	了解风场分布规律
423	2	1	1	0	0	0	0	0	0	0	1	0	0	0	1	0	1	0	1	0	0	0	0	1	1	2	0	0	1	1	0	0	0	1	1	1	0	0	0	0	2		觉得模拟过程繁琐，影响设计效率
424	2	2	2																		0	0	0	0	0									0	0	0	0	0	1	0	1	减少风对垃圾影响
425	2	3	1	0	0	0	0	0	0	0	0	1	0	1	1	0	1	1	1	0	0	1	1	1	1	2	1	1	0	0	0	1	0	1	0	0	0	0	1	0	1	优化自然通风效果
426	1	1	1	0	0	0	1	0	0	0	0	0	0	0	1	0	1	1	1	0	0	1	0	1	0	1	1	0	1	1	1	0	0	0	1	1	0	0	1	0	1	避免风涡流形成
427	2	2	1	0	1	0	0	1	0	0	1	0	0	1	1	1	0	1	1	0	0	1	1	1	1	1	0	1	1	1	0	1	0	1	1	1	1	1	1	0	1	了解风场分布规律
428	2	2	1	0	0	0	0	0	0	1	0	0	0	0	1	1	1	0	1	0	0	1	1	1	0	2	1	1	0	1	1	1	0	1	0	0	1	0	0	0	1	减少风对行人影响
429	2	1	1	0	0	1	0	0	0	0	0	0	0	1	0	1	0	0	0	0	0	1	0	0	0	1	0	0	0	0	0	1	0	1	0	1	1	0	1	0	2		认为草图阶段数据不精确，模拟意义不大
430	1	1	1	0	0	0	0	1	1	0	1	0	0	0	1	1	0	0	1	0	0	1	1	1	1	1	0	1	0	0	1	1	0	1	1	1	0	1	1	0	2		认为草图阶段数据不精确，模拟意义不大
431	1	3	1	0	0	0	0	0	1	0	1	0	0	0	1	1	1	1	1	0	0	1	1	0	0	2	0	0	0	1	0	1	0	1	1	1	1	1	1	0	2		觉得模拟需要额外学习成本，没时间
432	2	3	2																		0	0	0	0	0									1	1	0	1	1	1	0	1	辅助工业厂房布局
433	1	4	2																		0	0	0	0	0									1	0	1	1	1	1	0	1	预防局部强风
434	2	4	2																		0	0	0	0	0									1	1	1	1	1	1	0	1	优化通风口布置
435	2	1	1	0	0	0	0	0	0	0	0	1	0	1	0	0	0	0	1	0	0	1	1	1	0	2	1	1	1	0	0	0	0	1	0	1	0	1	1	0	1	避免风对排水影响
436	2	1	1	0	1	0	1	0	1	0	0	0	0	1	1	1	1	0	0	0	0	0	1	0	0	3	1	1	1	1	1	1	0	1	1	1	1	1	1	0	2		觉得模拟结果可能导致过度设计
437	1	3	1	0	0	0	1	0	0	0	0	0	0	0	1	1	1	1	1	0	1	1	0	0	1	2	1	1	1	0	0	1	0	1	1	1	1	0	0	0	2		认为风环境模拟对草图阶段帮助不大
438	1	4	1	0	1	0	0	0	0	0	0	0	0	0	0	0	1	0	0	0	0	0	0	1	1	2	0	1	1	1	1	0	0	1	1	0	1	0	0	0	2		认为风环境模拟专业性强，团队难掌握
439	2	1	1	0	0	1	1	0	0	0	1	0	1	0	1	1	1	0	0	0	0	0	0	0	1	1	0	0	1	0	0	1	0	0	0	0	0	0	1	0	1	预防局部强风
440	1	1	2																		0	0	0	0	0									1	1	0	1	1	0	0	1	优化高层气流状况
441	2	1	1	0	0	0	0	0	0	0	0	1	0	0	1	0	0	0	0	0	0	0	0	0	0	1	0	0	1	1	0	1	0	1	1	1	1	1	1	0	2		认为模拟工作会分散设计核心精力
442	2	1	1	0	0	1	0	0	0	0	0	1	1	0	0	1	0	0	0	0	0	0	0	1	0	1	1	1	0	1	1	0	0	1	0	0	0	1	0	0	2		担心模拟结果与甲方期望不符
443	1	4	1	0	1	1	0	0	0	0	1	1	0	0	1	1	0	1	1	0	0	0	0	1	0	1	0	1	1	0	1	0	0	0	0	0	0	1	1	0	1	辅助建筑形体塑造
444	1	1	1	1	1	0	1	0	1	1	0	0	0	0	1	0	1	0	0	0	0	1	1	1	0	1	0	1	0	0	0	0	0	1	1	1	1	1	1	0	2		担心模拟结果与甲方期望不符
445	1	1	2																		0	0	0	0	0									1	1	0	0	1	0	0	1	保障电梯机房通风
446	2	4	2																		0	0	0	0	0									0	1	1	0	0	1	0	2		害怕模拟出问题影响团队士气
447	1	2	1	0	0	0	1	1	0	1	0	1	0	0	0	1	0	0	0	0	1	1	1	1	1	1	1	1	1	0	0	0	0	0	0	1	1	1	0	0	1	辅助景观设计规划
448	2	3	1	0	0	0	0	1	1	0	0	0	1	1	0	0	0	0	0	0	0	1	0	0	0	2	1	0	1	1	0	0	0	1	1	1	1	1	1	0	1	避免风对排水影响
449	2	1	2																		0	0	0	0	0									1	0	1	1	0	0	0	1	避免风对采光顶影响
450	2	2	1	0	1	1	1	0	0	0	0	0	1	0	1	0	1	1	0	0	0	1	1	1	1	1	0	0	1	0	1	1	0	0	0	0	0	0	1	0	1	预防局部强风
451	2	3	1	1	0	1	1	1	0	0	0	0	0	0	1	1	0	1	1	0	0	1	1	1	0	2	1	1	1	1	1	1	0	1	1	1	1	1	0	0	1	降低风荷载危害
452	2	2	2																		0	0	0	0	0									0	0	0	1	1	0	0	2		觉得模拟设备和软件获取困难
453	1	3	1	0	0	1	0	0	0	0	0	0	1	0	0	0	0	1	0	0	1	1	1	1	0	2	0	1	1	0	1	1	0	1	1	0	0	0	0	0	1	优化风环境视觉效果
454	2	1	1	1	0	1	0	0	0	0	1	0	0	1	0	0	0	0	1	0	0	1	1	0	1	2	0	0	0	1	0	0	0	0	1	1	1	0	1	0	2		担心模拟成本高，增加预算负担
455	2	2	1	1	0	0	0	0	0	0	0	0	0	0	0	1	1	0	0	0	0	0	0	1	0	2	0	0	0	1	1	0	0	0	1	1	0	0	0	0	1	优化商业广场风环境
456	2	4	1	0	0	0	0	0	0	0	1	0	1	0	0	0	0	1	0	0	0	0	1	1	1	2	1	1	0	1	0	0	0	1	1	1	1	1	1	0	1	优化自然通风效果
457	2	1	1	0	1	1	0	1	0	0	0	1	0	0	1	1	1	0	1	0	0	1	1	1	1	3	1	1	0	0	1	1	0	0	0	0	0	1	0	0	1	避免风影区不利影响
458	2	2	1	0	1	0	1	0	0	1	0	0	0	0	0	1	1	1	1	0	0	1	1	1	1	1	0	0	0	0	0	1	0	1	1	1	1	1	1	0	1	减少风对遮阳设施影响
459	2	1	1	0	0	1	0	1	1	0	0	0	1	0	0	0	0	1	0	0	0	0	0	1	0	1	1	1	0	0	0	0	0	1	0	0	0	1	1	0	1	评估建筑布局合理性
460	2	3	1	0	0	0	0	0	0	0	0	0	1	0	0	0	1	0	0	0	0	1	1	0	0	1	0	0	0	1	0	0	0	1	1	1	1	1	1	0	2		觉得现阶段设计团队对模拟接受度低
461	1	1	2																		0	0	0	0	0									0	0	0	1	0	1	0	1	优化自然通风效果
462	1	4	1	1	1	0	0	0	1	0	0	0	0	0	0	1	0	1	0	0	0	0	1	0	0	1	1	1	1	1	1	1	0	1	1	0	0	1	1	0	2		觉得现阶段设计团队对模拟接受度低
463	2	2	1	0	0	0	0	0	0	1	0	0	0	0	1	1	1	0	1	0	0	1	1	1	1	1	1	1	1	1	1	1	0	1	1	1	1	1	1	0	1	评估风对标识影响
464	2	4	1	0	0	0	0	0	0	0	0	0	1	0	0	1	0	0	0	0	0	1	0	0	0	1	1	1	1	1	1	1	0	1	0	0	0	0	0	0	2		觉得时间紧迫，无暇开展模拟
465	2	4	1	0	0	0	0	0	0	1	0	0	0	0	0	0	0	0	1	0	0	0	1	1	1	3	1	1	1	1	0	0	0	1	0	0	0	0	0	0	2		觉得模拟分析报告撰写麻烦
466	1	1	1	0	0	0	1	0	0	0	0	0	0	0	0	0	1	0	0	0	0	0	0	0	1	1	1	1	1	1	0	1	0	0	0	0	0	0	1	0	1	减少风对垃圾影响
467	1	1	1	1	0	0	1	0	0	0	0	0	1	0	1	1	1	0	0	0	0	0	1	0	1	1	1	0	0	1	1	1	0	0	1	0	0	0	1	0	1	辅助建筑表皮设计
468	2	2	2																		0	0	0	0	0									0	0	1	1	0	0	0	1	减少风噪干扰
469	2	1	1	0	0	0	0	0	0	0	0	0	0	0	1	1	1	1	1	0	0	1	0	0	0	2	0	1	1	1	1	0	0	0	0	0	1	0	0	0	1	评估风对学校操场影响
470	2	3	1	0	0	1	1	0	0	0	0	0	0	1	1	1	1	1	1	0	0	0	0	1	0	1	0	0	1	1	0	1	0	1	1	1	1	0	1	0	1	避免风对雨棚影响
471	1	4	1	0	1	0	0	1	1	0	1	1	0	0	1	0	1	1	1	0	0	1	0	0	0	3	0	0	1	1	1	0	0	1	1	1	1	1	1	0	1	提升街区通风条件
472	2	2	1	0	0	0	1	0	0	1	0	0	0	0	1	1	1	1	1	0	0	1	1	1	0	2	0	1	0	0	1	1	0	1	1	1	1	1	1	0	1	评估风对绿植影响
473	2	2	1	0	0	0	0	0	0	0	0	1	0	0	0	0	0	1	0	0	0	0	0	1	1	1	1	1	1	0	1	0	0	1	0	1	0	1	0	0	1	避免风对雨棚影响
474	2	1	2																		0	0	0	0	0									0	0	0	0	1	1	0	2		担心模拟结果可能误导后续设计方向
475	2	3	1	0	0	0	0	0	0	1	0	0	0	0	1	0	0	0	0	0	0	1	0	0	0	2	1	1	1	0	0	1	0	0	1	0	0	0	0	0	1	保障外立面清洁
476	1	4	1	0	0	0	0	0	0	0	0	0	0	1	1	1	1	1	1	0	0	1	1	1	1	1	1	0	0	0	1	1	0	0	0	1	0	0	1	0	2		觉得模拟过程繁琐，影响设计效率
477	1	4	1	0	0	0	0	0	0	0	0	0	1	0	0	1	1	1	1	0	0	1	1	1	1	1	1	0	1	0	0	0	0	1	1	1	1	1	1	0	1	优化通风口布置
478	2	1	1	1	0	1	0	1	1	1	0	0	0	0	1	0	0	0	1	0	0	1	0	1	0	1	0	1	1	1	0	0	0	1	1	0	0	1	1	0	1	为幕墙设计提供依据
479	1	1	1	0	0	0	1	0	0	0	1	0	1	1	1	0	0	0	0	0	0	1	0	0	1	1	1	0	0	1	0	0	0	0	0	0	1	0	0	0	1	提升风环境生态性
480	1	1	1	0	0	1	0	0	0	0	0	0	0	0	0	1	0	1	0	0	0	1	1	1	1	2	1	0	0	0	1	0	0	1	0	0	1	1	1	0	2		缺乏专业模拟人员，难以实施
481	1	2	1	1	0	0	0	0	1	1	1	0	0	0	1	0	1	0	1	0	0	0	1	0	0	1	1	0	1	1	1	1	0	1	1	0	0	0	0	0	1	辅助工业厂房布局
482	1	1	1	0	1	0	0	0	0	0	0	0	0	0	1	1	0	1	1	0	0	0	1	0	1	1	0	1	0	1	0	1	0	0	0	1	0	0	0	0	2		认为草图阶段建筑形态未定型，模拟不准确
483	1	2	1	1	0	0	0	0	0	0	0	0	1	0	1	0	1	1	1	0	0	1	1	1	1	1	0	1	0	1	0	1	0	0	0	0	1	1	0	0	2		担心模拟结果与设计理念冲突，难以协调
484	1	3	1	1	1	0	0	0	1	0	1	1	0	0	1	1	1	1	1	0	0	1	0	0	1	2	1	1	0	1	0	1	0	0	0	0	0	0	1	0	1	评估建筑群风环境
485	1	2	1	1	0	0	0	0	0	0	0	0	0	0	1	1	1	1	1	0	0	1	0	1	0	2	1	0	0	1	0	1	0	1	0	1	0	1	1	0	1	减少风对垃圾影响
486	1	1	1	0	1	0	0	0	0	0	0	0	0	0	1	1	1	0	1	0	0	0	0	0	1	1	1	1	1	1	0	1	0	0	0	0	1	0	0	0	2		认为草图阶段基础资料不全，模拟不准确
487	2	2	1	0	1	0	1	1	0	0	1	0	0	0	0	0	1	0	0	0	0	0	0	0	1	1	0	1	0	1	0	1	0	0	0	1	0	0	0	0	1	辅助场地规划布局
488	1	4	1	0	0	1	1	0	0	0	0	1	0	0	1	0	0	1	0	0	0	1	1	1	1	2	1	1	1	1	1	1	0	1	0	1	1	1	1	0	2		觉得草图阶段做模拟会打乱设计节奏
489	1	2	1	1	1	1	0	0	0	0	0	1	0	1	1	1	1	1	1	0	0	1	0	1	0	2	1	1	0	1	0	0	0	1	1	1	1	1	1	0	2		认为团队对风环境模拟重视不足
490	1	2	1	1	0	0	0	0	0	0	0	1	0	0	1	1	0	1	0	0	0	0	1	1	0	2	0	0	0	1	0	0	0	1	0	0	1	0	0	0	2		担心模拟结果可能误导后续设计方向
491	2	1	1	0	0	0	0	0	0	0	0	0	1	0	1	1	1	1	1	0	0	1	1	1	1	3	1	1	1	1	1	1	0	1	1	1	1	1	1	0	2		觉得模拟结果可能导致过度设计
492	1	4	2																		0	0	0	0	0									1	1	1	1	1	1	0	2		认为草图阶段做模拟会增加沟通成本
493	2	2	1	1	0	0	0	0	0	0	0	0	0	0	1	0	0	0	0	0	0	0	1	0	0	1	0	0	0	0	1	0	0	1	0	1	0	1	0	0	2		觉得现阶段建筑体量不确定，模拟无意义
494	1	1	1	0	0	0	0	0	0	0	0	0	1	0	1	0	0	1	0	0	0	0	0	0	1	3	1	1	1	1	1	1	0	1	1	1	1	1	1	0	2		认为模拟需要专业知识，团队理解困难
495	2	1	1	1	0	0	0	0	1	0	0	0	0	0	1	1	1	1	1	0	0	0	1	0	0	1	1	1	1	1	1	1	0	0	1	0	1	1	1	0	2		认为模拟工作会分散设计核心精力
496	1	3	1	0	0	0	0	0	1	0	0	0	1	0	1	1	0	1	1	0	0	1	1	1	0	3	0	1	1	1	1	0	0	1	1	1	0	1	1	0	2		认为草图阶段设计想法多变，模拟浪费资源
497	2	3	1	0	0	0	0	0	0	1	0	1	0	0	1	1	1	1	1	0	0	0	1	0	0	1	0	0	1	0	0	0	0	0	1	0	1	1	1	0	2		认为草图阶段数据不精确，模拟意义不大
498	1	1	1	0	0	0	1	0	0	1	1	1	0	0	0	1	1	1	1	0	0	1	1	1	0	2	1	0	1	0	0	0	0	1	1	1	1	1	0	0	1	为幕墙设计提供依据
499	1	1	1	0	1	0	0	0	0	0	0	1	1	0	0	0	0	0	0	0	0	1	1	0	0	3	1	1	1	1	1	1	0	1	1	1	1	1	1	0	1	辅助建筑形体塑造
500	1	4	1	1	0	0	1	0	0	0	0	0	0	1	0	0	1	1	0	0	0	1	1	1	0	1	1	0	1	0	1	1	0	0	0	1	1	1	1	0	2		觉得时间紧迫，无暇开展模拟
501	1	1	1	0	1	1	0	0	0	0	1	0	0	0	1	1	1	0	1	0	0	0	1	0	1	2	1	0	0	1	0	0	0	1	1	1	1	1	0	0	2		认为风环境模拟专业性强，团队难掌握
502	2	1	2																		0	0	0	0	0									1	1	0	0	1	1	0	2		觉得现阶段更应专注于建筑外观设计
503	2	2	1	0	1	1	0	0	0	0	1	0	1	1	1	0	1	0	0	0	0	0	1	0	1	2	0	1	0	1	0	1	0	0	0	1	0	0	0	0	1	保障屋顶设备安全
504	1	3	1	0	0	0	0	1	0	0	0	0	1	0	0	0	0	0	0	0	0	0	1	0	0	2	1	1	1	1	1	1	0	1	1	0	1	1	1	0	1	优化高层气流状况
				44	161	99	115	96	129	80	150	131	95	102	272	262	240	188	151	0	16	77	144	127	81
